# Supplementary material for: Genomic Characterization by Whole-Exome Sequencing of Hypermobility Spectrum Disorder
Source: Genes (Basel). 2022 Jul 18;13(7):1269. doi: 10.3390/genes13071269 (PMC9319525; doi:10.3390/genes13071269)
Supplement: Supplementary file 1 [file genes-13-01269-s001.zip › Supplementary File S1.xlsx]

## Sheet: A. 1162 mutated genes HSD
Hugo_Symbol	Number of Mutations	p-value
ZNF717	9	0.022181
FCGBP	7	0.040781
RANBP2	7	0.040781
MUC16	6	0.055871
PABPC3	6	0.055871
PEX26	6	0.055871
MUC3A	5	0.065606
MYH7B	5	0.065606
RHBG	5	0.065606
ANKRD36C	4	0.077221
CCDC168	4	0.077221
CCDC180	4	0.077221
DDX31	4	0.077221
DNHD1	4	0.077221
FREM2	4	0.077221
MRC2	4	0.077221
MYO1C	4	0.077221
NEB	4	0.077221
PPP3R2	4	0.077221
PRR12	4	0.077221
RTL1	4	0.077221
ACTN3	3	0.091113
ADCY7	3	0.091113
AFF1	3	0.091113
AHNAK2	3	0.091113
ATXN2L	3	0.091113
BPIFB3	3	0.091113
CD248	3	0.091113
COL22A1	3	0.091113
CROCC2	3	0.091113
CRYBB3	3	0.091113
DIDO1	3	0.091113
DNAH3	3	0.091113
FOXO3	3	0.091113
HAPLN3	3	0.091113
IGF2R	3	0.091113
LAMA5	3	0.091113
LIMCH1	3	0.091113
MGAT5B	3	0.091113
MUC17	3	0.091113
NKAPD1	3	0.091113
NLRP5	3	0.091113
PDIA2	3	0.091113
PKD1L2	3	0.091113
PKHD1L1	3	0.091113
PLEKHA7	3	0.091113
PMFBP1	3	0.091113
POU4F2	3	0.091113
PRAMEF12	3	0.091113
TENM4	3	0.091113
TTN	3	0.091113
USH2A	3	0.091113
ZFYVE26	3	0.091113
ZNF732	3	0.091113
ABCA13	2	0.107733
ABCB6	2	0.107733
ABCC10	2	0.107733
ABCG5	2	0.107733
ACSL5	2	0.107733
ADAM22	2	0.107733
AKAP9	2	0.107733
ALPK1	2	0.107733
ANK3	2	0.107733
ANKRD10	2	0.107733
ARHGEF18	2	0.107733
ARSJ	2	0.107733
ATM	2	0.107733
C1orf158	2	0.107733
C2CD3	2	0.107733
CACNB2	2	0.107733
CAPN10	2	0.107733
CCDC33	2	0.107733
CCT8	2	0.107733
CDH9	2	0.107733
CEBPZ	2	0.107733
CENPB	2	0.107733
CENPJ	2	0.107733
CENPS	2	0.107733
CHD6	2	0.107733
CLNK	2	0.107733
CLSTN3	2	0.107733
COG5	2	0.107733
CRTC3	2	0.107733
CTBS	2	0.107733
CUL9	2	0.107733
CYLC2	2	0.107733
DDX20	2	0.107733
DEFB132	2	0.107733
DLG1	2	0.107733
DMGDH	2	0.107733
DMXL2	2	0.107733
DNA2	2	0.107733
DNAH14	2	0.107733
DNAH5	2	0.107733
DST	2	0.107733
DUSP16	2	0.107733
E2F7	2	0.107733
ECE2	2	0.107733
EFCAB5	2	0.107733
EFCAB6	2	0.107733
EFHC2	2	0.107733
ERICH6B	2	0.107733
ESCO2	2	0.107733
FAM71E2	2	0.107733
FASTKD2	2	0.107733
FBLN2	2	0.107733
FBP2	2	0.107733
FBXO44	2	0.107733
FER1L6	2	0.107733
FLG	2	0.107733
FLNB	2	0.107733
FMC1-LUC7L2	2	0.107733
FMO5	2	0.107733
GARNL3	2	0.107733
GASK1A	2	0.107733
GEN1	2	0.107733
GIMAP6	2	0.107733
GJD4	2	0.107733
GOLGA4	2	0.107733
HCN4	2	0.107733
HMCN1	2	0.107733
HMCN2	2	0.107733
HPS4	2	0.107733
ITGA7	2	0.107733
ITIH5	2	0.107733
ITPR2	2	0.107733
KCNH8	2	0.107733
KRT10	2	0.107733
KRT78	2	0.107733
LIPG	2	0.107733
LIPN	2	0.107733
LOC389602	2	0.107733
LPA	2	0.107733
LRGUK	2	0.107733
LRP1B	2	0.107733
LRRC75B	2	0.107733
LTK	2	0.107733
MBTPS1	2	0.107733
MDH1B	2	0.107733
MEGF6	2	0.107733
MEGF8	2	0.107733
MIA3	2	0.107733
MICU3	2	0.107733
MIEF1	2	0.107733
MIS18BP1	2	0.107733
MISP	2	0.107733
MMP19	2	0.107733
MR1	2	0.107733
MROH7	2	0.107733
MRPS7	2	0.107733
NCOR1	2	0.107733
NELL1	2	0.107733
NHLRC2	2	0.107733
NID2	2	0.107733
NLRP11	2	0.107733
NLRP14	2	0.107733
NOS1	2	0.107733
NPC1	2	0.107733
NUDT14	2	0.107733
NUMA1	2	0.107733
NUP98	2	0.107733
OBSCN	2	0.107733
ODF2L	2	0.107733
OMA1	2	0.107733
OR2D2	2	0.107733
OR2S2	2	0.107733
OR3A2	2	0.107733
OR51M1	2	0.107733
OR52B2	2	0.107733
OR5B12	2	0.107733
OR5D13	2	0.107733
OSMR	2	0.107733
PABPN1L	2	0.107733
PAPLN	2	0.107733
PAPPA	2	0.107733
PARD3B	2	0.107733
PARPBP	2	0.107733
PASK	2	0.107733
PCARE	2	0.107733
PDCD11	2	0.107733
PEAK3	2	0.107733
PEG3	2	0.107733
PHF3	2	0.107733
PIGY	2	0.107733
PIP5K1C	2	0.107733
PJA1	2	0.107733
PLEC	2	0.107733
PLEKHH3	2	0.107733
PNMT	2	0.107733
POLDIP3	2	0.107733
PPEF2	2	0.107733
PRAMEF17	2	0.107733
PRAMEF2	2	0.107733
PRF1	2	0.107733
PROSER2	2	0.107733
PRPS1L1	2	0.107733
PRR26	2	0.107733
PRSS8	2	0.107733
PSCA	2	0.107733
PSMD6	2	0.107733
PTPN12	2	0.107733
PWP1	2	0.107733
RAI2	2	0.107733
RASIP1	2	0.107733
RBBP8NL	2	0.107733
RETREG1	2	0.107733
RFNG	2	0.107733
RIC8B	2	0.107733
SCGN	2	0.107733
SCYL1	2	0.107733
SERPINB12	2	0.107733
SEZ6	2	0.107733
SIRT3	2	0.107733
SLC13A2	2	0.107733
SLC25A45	2	0.107733
SLC27A6	2	0.107733
SLC2A6	2	0.107733
SLC2A9	2	0.107733
SLFN14	2	0.107733
SNRNP200	2	0.107733
SPHKAP	2	0.107733
SPINT1	2	0.107733
SPTY2D1	2	0.107733
SSC4D	2	0.107733
ST7	2	0.107733
STARD5	2	0.107733
SYNM	2	0.107733
SYTL3	2	0.107733
TACC2	2	0.107733
TBC1D9B	2	0.107733
TBX10	2	0.107733
TEX26	2	0.107733
TF	2	0.107733
TMCC2	2	0.107733
TMEM59L	2	0.107733
TMPRSS9	2	0.107733
TOP3A	2	0.107733
TRHDE	2	0.107733
TRIM51	2	0.107733
TTC27	2	0.107733
TTLL11	2	0.107733
TTLL2	2	0.107733
UBN2	2	0.107733
ULK4	2	0.107733
UNC93B1	2	0.107733
USHBP1	2	0.107733
USP42	2	0.107733
USP53	2	0.107733
VPS13B	2	0.107733
WAPL	2	0.107733
WDR64	2	0.107733
WDR90	2	0.107733
XYLB	2	0.107733
YTHDF1	2	0.107733
ZBP1	2	0.107733
ZC3H10	2	0.107733
ZDBF2	2	0.107733
ZFHX3	2	0.107733
ZGRF1	2	0.107733
ZNF469	2	0.107733
ZNF518A	2	0.107733
ZNF69	2	0.107733
ZSCAN5C	2	0.107733
A1CF	1	0.127442
AANAT	1	0.127442
AATK	1	0.127442
ABCA1	1	0.127442
ABCA10	1	0.127442
ABCA5	1	0.127442
ABCB11	1	0.127442
ACCSL	1	0.127442
ACOXL	1	0.127442
ACP6	1	0.127442
ADAM17	1	0.127442
ADAMTS16	1	0.127442
ADAMTS2	1	0.127442
ADAMTS6	1	0.127442
ADAMTS8	1	0.127442
ADCY4	1	0.127442
ADCY6	1	0.127442
ADGRF2	1	0.127442
ADGRF4	1	0.127442
ADGRG5	1	0.127442
ADGRV1	1	0.127442
AFTPH	1	0.127442
AGAP2	1	0.127442
AGAP6	1	0.127442
AGBL4	1	0.127442
AGT	1	0.127442
AKAP11	1	0.127442
AKAP13	1	0.127442
AKAP17A	1	0.127442
ALAS2	1	0.127442
ALDH1L1	1	0.127442
ALDH2	1	0.127442
ALDH3A1	1	0.127442
AMN	1	0.127442
ANK2	1	0.127442
ANKIB1	1	0.127442
ANKMY1	1	0.127442
ANKRD30B	1	0.127442
ANO2	1	0.127442
ANO6	1	0.127442
ANO8	1	0.127442
ANXA11	1	0.127442
ANXA4	1	0.127442
ANXA5	1	0.127442
AP3B1	1	0.127442
AP4B1	1	0.127442
AP4E1	1	0.127442
APBB1	1	0.127442
APLP1	1	0.127442
APLP2	1	0.127442
APOB	1	0.127442
APOBEC3F	1	0.127442
ARAP3	1	0.127442
ARFGAP3	1	0.127442
ARFGEF3	1	0.127442
ARHGAP25	1	0.127442
ARHGEF10L	1	0.127442
ARHGEF28	1	0.127442
ARHGEF39	1	0.127442
ARL10	1	0.127442
ARMC6	1	0.127442
ART5	1	0.127442
ASF1B	1	0.127442
ASIC4	1	0.127442
ASMTL	1	0.127442
ASNS	1	0.127442
ATF7IP	1	0.127442
ATG2B	1	0.127442
ATP13A3	1	0.127442
ATP4B	1	0.127442
ATP5MF-PTCD1	1	0.127442
ATP6V0A1	1	0.127442
ATP8B4	1	0.127442
ATXN7L1	1	0.127442
AVPR1A	1	0.127442
B3GNT6	1	0.127442
B4GALNT2	1	0.127442
BAIAP3	1	0.127442
BCAR3	1	0.127442
BDKRB1	1	0.127442
BLK	1	0.127442
BLNK	1	0.127442
BOK	1	0.127442
BORCS8-MEF2B	1	0.127442
BPIFB1	1	0.127442
BPTF	1	0.127442
BRAT1	1	0.127442
BRSK1	1	0.127442
BSG	1	0.127442
BTN2A1	1	0.127442
BTNL9	1	0.127442
C10orf105	1	0.127442
C10orf62	1	0.127442
C11orf16	1	0.127442
C12orf43	1	0.127442
C12orf56	1	0.127442
C16orf54	1	0.127442
C16orf74	1	0.127442
C16orf96	1	0.127442
C17orf53	1	0.127442
C1QTNF1	1	0.127442
C1orf35	1	0.127442
C1orf94	1	0.127442
C2CD5	1	0.127442
C2orf16	1	0.127442
C2orf66	1	0.127442
C3AR1	1	0.127442
C6orf132	1	0.127442
CABIN1	1	0.127442
CACHD1	1	0.127442
CACNA1E	1	0.127442
CACNA1H	1	0.127442
CACNA1I	1	0.127442
CADPS	1	0.127442
CAGE1	1	0.127442
CAMTA1	1	0.127442
CAPN2	1	0.127442
CAPNS1	1	0.127442
CARD6	1	0.127442
CARMIL2	1	0.127442
CARNS1	1	0.127442
CASC3	1	0.127442
CATSPER3	1	0.127442
CATSPERG	1	0.127442
CC2D1B	1	0.127442
CCDC114	1	0.127442
CCDC155	1	0.127442
CCDC40	1	0.127442
CCDC54	1	0.127442
CCDC57	1	0.127442
CCDC68	1	0.127442
CCDC88C	1	0.127442
CCNF	1	0.127442
CCR9	1	0.127442
CCSER1	1	0.127442
CCT3	1	0.127442
CD207	1	0.127442
CD276	1	0.127442
CD4	1	0.127442
CDC42BPG	1	0.127442
CDC42EP1	1	0.127442
CDCA3	1	0.127442
CDH13	1	0.127442
CDH20	1	0.127442
CDH4	1	0.127442
CDHR4	1	0.127442
CDK13	1	0.127442
CEMIP	1	0.127442
CENPX	1	0.127442
CEP290	1	0.127442
CEP95	1	0.127442
CERS3	1	0.127442
CERT1	1	0.127442
CFAP221	1	0.127442
CFAP46	1	0.127442
CFAP47	1	0.127442
CHD7	1	0.127442
CHD8	1	0.127442
CHL1	1	0.127442
CHP2	1	0.127442
CHRDL1	1	0.127442
CKAP4	1	0.127442
CLBA1	1	0.127442
CLCN1	1	0.127442
CLEC18A	1	0.127442
CMTM6	1	0.127442
CNST	1	0.127442
CNTN5	1	0.127442
CNTNAP5	1	0.127442
COASY	1	0.127442
COL19A1	1	0.127442
COL23A1	1	0.127442
COL26A1	1	0.127442
COL6A3	1	0.127442
COL6A5	1	0.127442
COL6A6	1	0.127442
COL7A1	1	0.127442
COLGALT1	1	0.127442
COQ8B	1	0.127442
CORO1B	1	0.127442
CPEB2	1	0.127442
CPNE5	1	0.127442
CPT1B	1	0.127442
CPZ	1	0.127442
CREM	1	0.127442
CROT	1	0.127442
CRX	1	0.127442
CSMD2	1	0.127442
CTCFL	1	0.127442
CTXN2	1	0.127442
CUL4A	1	0.127442
CWH43	1	0.127442
CYP11B1	1	0.127442
CYP4F8	1	0.127442
CYP4V2	1	0.127442
CYP4Z1	1	0.127442
DCAF11	1	0.127442
DCDC2C	1	0.127442
DCHS1	1	0.127442
DCHS2	1	0.127442
DCLRE1A	1	0.127442
DCTPP1	1	0.127442
DDX51	1	0.127442
DDX58	1	0.127442
DENND1A	1	0.127442
DEPP1	1	0.127442
DGUOK	1	0.127442
DHODH	1	0.127442
DHRS4	1	0.127442
DHX57	1	0.127442
DMRTA1	1	0.127442
DMTF1	1	0.127442
DNAAF1	1	0.127442
DNAH1	1	0.127442
DNAH11	1	0.127442
DNAJC1	1	0.127442
DNAJC13	1	0.127442
DNMBP	1	0.127442
DOC2A	1	0.127442
DOCK2	1	0.127442
DOCK5	1	0.127442
DOP1B	1	0.127442
DPEP3	1	0.127442
DPP9	1	0.127442
DRC1	1	0.127442
DSP	1	0.127442
DSPP	1	0.127442
ECEL1	1	0.127442
EDA	1	0.127442
EDIL3	1	0.127442
EFHD2	1	0.127442
EIF4E1B	1	0.127442
EIF4G3	1	0.127442
ELAC2	1	0.127442
ELOVL4	1	0.127442
ELP4	1	0.127442
EME1	1	0.127442
EME2	1	0.127442
EN2	1	0.127442
EPAS1	1	0.127442
EPHA8	1	0.127442
EPN1	1	0.127442
EPOR	1	0.127442
EPX	1	0.127442
ERAP2	1	0.127442
ERICH3	1	0.127442
ERMAP	1	0.127442
ERN1	1	0.127442
ESF1	1	0.127442
ESX1	1	0.127442
ESYT3	1	0.127442
ETAA1	1	0.127442
ETV7	1	0.127442
EVPL	1	0.127442
EXD3	1	0.127442
EXO1	1	0.127442
EXOC2	1	0.127442
F2RL2	1	0.127442
FAAP100	1	0.127442
FAAP20	1	0.127442
FAM13A	1	0.127442
FAM149B1	1	0.127442
FAM20A	1	0.127442
FAM214B	1	0.127442
FAM221A	1	0.127442
FAM47B	1	0.127442
FAM71B	1	0.127442
FAM71C	1	0.127442
FAM83G	1	0.127442
FAM86C1	1	0.127442
FAM90A1	1	0.127442
FANCI	1	0.127442
FANCM	1	0.127442
FARSB	1	0.127442
FAT3	1	0.127442
FAT4	1	0.127442
FBN1	1	0.127442
FBN3	1	0.127442
FBXO40	1	0.127442
FBXW10	1	0.127442
FBXW7	1	0.127442
FBXW8	1	0.127442
FCAMR	1	0.127442
FCRL5	1	0.127442
FDXACB1	1	0.127442
FGD5	1	0.127442
FGFR3	1	0.127442
FKBP4	1	0.127442
FKBP8	1	0.127442
FN1	1	0.127442
FPGT-TNNI3K	1	0.127442
FREM1	1	0.127442
FREM3	1	0.127442
FRMD1	1	0.127442
FRMD8	1	0.127442
FRS3	1	0.127442
FRY	1	0.127442
FRYL	1	0.127442
FSCB	1	0.127442
FUT5	1	0.127442
GABRP	1	0.127442
GAPVD1	1	0.127442
GBE1	1	0.127442
GBGT1	1	0.127442
GCA	1	0.127442
GCFC2	1	0.127442
GCNT2	1	0.127442
GCNT4	1	0.127442
GEMIN5	1	0.127442
GFY	1	0.127442
GGT6	1	0.127442
GIN1	1	0.127442
GIPC1	1	0.127442
GJD3	1	0.127442
GLDC	1	0.127442
GLIS1	1	0.127442
GLIS3	1	0.127442
GNAT3	1	0.127442
GOLGA6L7	1	0.127442
GOLGA8H	1	0.127442
GOLT1A	1	0.127442
GORASP1	1	0.127442
GPALPP1	1	0.127442
GPR108	1	0.127442
GPRIN1	1	0.127442
GRIN2C	1	0.127442
GYG1	1	0.127442
HDAC6	1	0.127442
HEATR5B	1	0.127442
HELQ	1	0.127442
HELZ2	1	0.127442
HEXD	1	0.127442
HGFAC	1	0.127442
HHLA2	1	0.127442
HIGD1C	1	0.127442
HIVEP1	1	0.127442
HIVEP3	1	0.127442
HK2	1	0.127442
HLTF	1	0.127442
HMGCLL1	1	0.127442
HOXD10	1	0.127442
HOXD9	1	0.127442
HPS6	1	0.127442
HRNR	1	0.127442
HSD17B14	1	0.127442
HSPA12B	1	0.127442
HYDIN	1	0.127442
IFI16	1	0.127442
IFIH1	1	0.127442
IFIT2	1	0.127442
IFIT3	1	0.127442
IFNL3	1	0.127442
IGFN1	1	0.127442
IGSF22	1	0.127442
IL12B	1	0.127442
IL13RA2	1	0.127442
IL1A	1	0.127442
IL25	1	0.127442
IL6ST	1	0.127442
INPP5F	1	0.127442
INTS8	1	0.127442
IRS2	1	0.127442
ITGA1	1	0.127442
ITGAE	1	0.127442
ITGB5	1	0.127442
JADE1	1	0.127442
JMJD8	1	0.127442
JPH3	1	0.127442
KALRN	1	0.127442
KCNA7	1	0.127442
KCNJ15	1	0.127442
KDM5A	1	0.127442
KDM5B	1	0.127442
KIAA0556	1	0.127442
KIAA0753	1	0.127442
KIAA1211	1	0.127442
KIAA1257	1	0.127442
KIAA1549L	1	0.127442
KIAA1755	1	0.127442
KIAA2012	1	0.127442
KIF11	1	0.127442
KIF17	1	0.127442
KIF18B	1	0.127442
KIF2B	1	0.127442
KIF9	1	0.127442
KLHDC4	1	0.127442
KLHL9	1	0.127442
KNCN	1	0.127442
KPNA3	1	0.127442
KRT18	1	0.127442
KRT2	1	0.127442
KRT27	1	0.127442
KRT32	1	0.127442
KRT75	1	0.127442
KRT76	1	0.127442
KRT82	1	0.127442
KRTAP10-9	1	0.127442
KRTAP13-4	1	0.127442
KRTAP4-6	1	0.127442
KRTAP9-1	1	0.127442
L1TD1	1	0.127442
LAMA1	1	0.127442
LAMA2	1	0.127442
LAPTM5	1	0.127442
LARP6	1	0.127442
LAX1	1	0.127442
LBP	1	0.127442
LDHAL6B	1	0.127442
LDHD	1	0.127442
LDLRAD3	1	0.127442
LEMD1	1	0.127442
LGALS8	1	0.127442
LGI2	1	0.127442
LGR5	1	0.127442
LIFR	1	0.127442
LINGO4	1	0.127442
LIPI	1	0.127442
LLGL1	1	0.127442
LMTK3	1	0.127442
LNP1	1	0.127442
LNX2	1	0.127442
LOC100287036	1	0.127442
LONP1	1	0.127442
LPAR6	1	0.127442
LRP2	1	0.127442
LRR1	1	0.127442
LRRC19	1	0.127442
LRRC32	1	0.127442
LRRC43	1	0.127442
LURAP1L	1	0.127442
MAATS1	1	0.127442
MAB21L4	1	0.127442
MAF	1	0.127442
MAGEB16	1	0.127442
MAGEF1	1	0.127442
MAGI1	1	0.127442
MAML2	1	0.127442
MAN2B2	1	0.127442
MAN2C1	1	0.127442
MAP3K14	1	0.127442
MAP7D3	1	0.127442
MCAM	1	0.127442
MCAT	1	0.127442
MCM10	1	0.127442
MCM2	1	0.127442
MCM3AP	1	0.127442
MECOM	1	0.127442
MERTK	1	0.127442
METTL14	1	0.127442
METTL17	1	0.127442
MFAP4	1	0.127442
MGAM	1	0.127442
MIB2	1	0.127442
MICAL2	1	0.127442
MICALCL	1	0.127442
MICALL2	1	0.127442
MINDY4	1	0.127442
MN1	1	0.127442
MON2	1	0.127442
MPO	1	0.127442
MRE11	1	0.127442
MRFAP1L1	1	0.127442
MRPL10	1	0.127442
MRPL3	1	0.127442
MRTFB	1	0.127442
MSR1	1	0.127442
MT1HL1	1	0.127442
MTNR1A	1	0.127442
MTUS1	1	0.127442
MTUS2	1	0.127442
MUC5B	1	0.127442
MXRA5	1	0.127442
MYBPC2	1	0.127442
MYH1	1	0.127442
MYH15	1	0.127442
MYH4	1	0.127442
MYH6	1	0.127442
MYO15B	1	0.127442
MYO18B	1	0.127442
MYO1A	1	0.127442
MYO1F	1	0.127442
MYO3A	1	0.127442
MYOF	1	0.127442
N4BP3	1	0.127442
NAALADL1	1	0.127442
NBEAL1	1	0.127442
NBL1	1	0.127442
NCAPD3	1	0.127442
NCOA6	1	0.127442
NDUFB7	1	0.127442
NECTIN1	1	0.127442
NECTIN2	1	0.127442
NEURL4	1	0.127442
NEUROG2	1	0.127442
NFIL3	1	0.127442
NGLY1	1	0.127442
NINL	1	0.127442
NLRC5	1	0.127442
NMBR	1	0.127442
NMRK1	1	0.127442
NMRK2	1	0.127442
NOM1	1	0.127442
NOP9	1	0.127442
NOTCH3	1	0.127442
NOX5	1	0.127442
NPC1L1	1	0.127442
NPPC	1	0.127442
NR1I3	1	0.127442
NSMCE2	1	0.127442
NT5C1A	1	0.127442
NT5DC3	1	0.127442
NUAK1	1	0.127442
NUP210	1	0.127442
NVL	1	0.127442
NWD1	1	0.127442
NWD2	1	0.127442
NXNL1	1	0.127442
OBSL1	1	0.127442
ODF1	1	0.127442
OGFOD3	1	0.127442
OPHN1	1	0.127442
OPLAH	1	0.127442
OPN1SW	1	0.127442
OR10G7	1	0.127442
OR1J1	1	0.127442
OR4D5	1	0.127442
OR4K17	1	0.127442
OR4Q3	1	0.127442
OR4X2	1	0.127442
OR51A4	1	0.127442
OR52D1	1	0.127442
OR52E4	1	0.127442
OR5H1	1	0.127442
OR7G3	1	0.127442
ORM1	1	0.127442
ORMDL2	1	0.127442
OTOF	1	0.127442
OTOGL	1	0.127442
OTOP3	1	0.127442
OXSM	1	0.127442
P2RX4	1	0.127442
P2RX7	1	0.127442
PABPC1L	1	0.127442
PALM2-AKAP2	1	0.127442
PAPSS2	1	0.127442
PARD3	1	0.127442
PARP4	1	0.127442
PAX1	1	0.127442
PAXIP1	1	0.127442
PBX4	1	0.127442
PCCA	1	0.127442
PCDH18	1	0.127442
PCDH7	1	0.127442
PCDHA3	1	0.127442
PCDHB4	1	0.127442
PCDHB7	1	0.127442
PCDHGA10	1	0.127442
PCDHGA7	1	0.127442
PDCD6IP	1	0.127442
PDE1A	1	0.127442
PDE9A	1	0.127442
PDGFC	1	0.127442
PDPR	1	0.127442
PDZD3	1	0.127442
PDZRN4	1	0.127442
PEPD	1	0.127442
PER2	1	0.127442
PFDN5	1	0.127442
PGLS	1	0.127442
PHACTR4	1	0.127442
PIGL	1	0.127442
PIK3C2B	1	0.127442
PIKFYVE	1	0.127442
PIM3	1	0.127442
PITPNM1	1	0.127442
PKDREJ	1	0.127442
PKHD1	1	0.127442
PKP3	1	0.127442
PKP4	1	0.127442
PLA2G4A	1	0.127442
PLCB2	1	0.127442
PLEK	1	0.127442
PLEKHA6	1	0.127442
PLEKHG3	1	0.127442
PLEKHH2	1	0.127442
PLXDC2	1	0.127442
PLXNA2	1	0.127442
PNPLA7	1	0.127442
PODNL1	1	0.127442
POLA1	1	0.127442
POLD1	1	0.127442
POLRMT	1	0.127442
POMC	1	0.127442
PPM1J	1	0.127442
PPM1N	1	0.127442
PPP6R3	1	0.127442
PRAMEF20	1	0.127442
PRDM1	1	0.127442
PRELP	1	0.127442
PRKCZ	1	0.127442
PROS1	1	0.127442
PROSER3	1	0.127442
PROX2	1	0.127442
PRPSAP2	1	0.127442
PRRC1	1	0.127442
PRSS54	1	0.127442
PRTG	1	0.127442
PRUNE2	1	0.127442
PSEN2	1	0.127442
PSMB11	1	0.127442
PSME4	1	0.127442
PSPH	1	0.127442
PSRC1	1	0.127442
PTCHD4	1	0.127442
PTGR1	1	0.127442
PTPDC1	1	0.127442
PTPN14	1	0.127442
PTPRF	1	0.127442
RAB37	1	0.127442
RAB3GAP1	1	0.127442
RAD51C	1	0.127442
RADIL	1	0.127442
RALGAPA1	1	0.127442
RANGAP1	1	0.127442
RAPGEF1	1	0.127442
RASSF4	1	0.127442
RASSF6	1	0.127442
RBM14	1	0.127442
RCC1L	1	0.127442
RECQL	1	0.127442
REXO4	1	0.127442
RFX3	1	0.127442
RFX5	1	0.127442
RGL3	1	0.127442
RGPD3	1	0.127442
RHBDL2	1	0.127442
RIF1	1	0.127442
RIOX2	1	0.127442
RNASET2	1	0.127442
RNF217	1	0.127442
RNF31	1	0.127442
RNF43	1	0.127442
RNPEPL1	1	0.127442
ROBO1	1	0.127442
RP1L1	1	0.127442
RPE	1	0.127442
RPGR	1	0.127442
RPL3L	1	0.127442
RPN1	1	0.127442
RPS6KA1	1	0.127442
RPS6KL1	1	0.127442
RPUSD4	1	0.127442
RSL1D1	1	0.127442
RUNDC1	1	0.127442
RUNDC3B	1	0.127442
RWDD3	1	0.127442
RYR1	1	0.127442
S100A6	1	0.127442
SASH1	1	0.127442
SBSN	1	0.127442
SCARA3	1	0.127442
SCIN	1	0.127442
SCLT1	1	0.127442
SCN10A	1	0.127442
SCNM1	1	0.127442
SCUBE1	1	0.127442
SCYL2	1	0.127442
SDC1	1	0.127442
SDC3	1	0.127442
SDK1	1	0.127442
SDR42E1	1	0.127442
SEC16A	1	0.127442
SEC31B	1	0.127442
SEL1L2	1	0.127442
SENP7	1	0.127442
SEPTIN4	1	0.127442
SERTAD2	1	0.127442
SETD4	1	0.127442
SETMAR	1	0.127442
SF3B2	1	0.127442
SFMBT2	1	0.127442
SGPP2	1	0.127442
SH2B3	1	0.127442
SH3GL2	1	0.127442
SHCBP1	1	0.127442
SHPK	1	0.127442
SIGLEC1	1	0.127442
SIPA1	1	0.127442
SIRT1	1	0.127442
SIT1	1	0.127442
SLC12A9	1	0.127442
SLC18B1	1	0.127442
SLC22A1	1	0.127442
SLC22A16	1	0.127442
SLC22A31	1	0.127442
SLC26A6	1	0.127442
SLC29A1	1	0.127442
SLC35C1	1	0.127442
SLC36A2	1	0.127442
SLC38A10	1	0.127442
SLC38A4	1	0.127442
SLC49A3	1	0.127442
SLC5A4	1	0.127442
SLC6A11	1	0.127442
SLC6A12	1	0.127442
SLC6A17	1	0.127442
SLC7A11	1	0.127442
SLC7A14	1	0.127442
SLC7A4	1	0.127442
SLC9A1	1	0.127442
SLIT3	1	0.127442
SMAD7	1	0.127442
SMPD4	1	0.127442
SNAP91	1	0.127442
SNX33	1	0.127442
SNX8	1	0.127442
SORT1	1	0.127442
SOWAHA	1	0.127442
SOX17	1	0.127442
SOX8	1	0.127442
SPAG5	1	0.127442
SPATA31E1	1	0.127442
SPATA5L1	1	0.127442
SPEM2	1	0.127442
SPESP1	1	0.127442
SPG11	1	0.127442
SPHK2	1	0.127442
SPP1	1	0.127442
SPRY2	1	0.127442
SPTAN1	1	0.127442
SPZ1	1	0.127442
SRGAP2	1	0.127442
SRRM2	1	0.127442
SSC5D	1	0.127442
STK17A	1	0.127442
STON1	1	0.127442
STON1-GTF2A1L	1	0.127442
SVEP1	1	0.127442
SVOPL	1	0.127442
SWSAP1	1	0.127442
SYN1	1	0.127442
SYNE1	1	0.127442
SYNE2	1	0.127442
SYTL2	1	0.127442
TAF1A	1	0.127442
TAF1L	1	0.127442
TAF4	1	0.127442
TAGAP	1	0.127442
TAS2R3	1	0.127442
TBC1D16	1	0.127442
TCEA2	1	0.127442
TCF25	1	0.127442
TCF3	1	0.127442
TCOF1	1	0.127442
TCP10L2	1	0.127442
TDRD6	1	0.127442
TECRL	1	0.127442
TEDC2	1	0.127442
TEKT5	1	0.127442
TEP1	1	0.127442
TESPA1	1	0.127442
TET2	1	0.127442
TET3	1	0.127442
TEX13A	1	0.127442
TFE3	1	0.127442
TFIP11	1	0.127442
TGS1	1	0.127442
THBS4	1	0.127442
TIAF1	1	0.127442
TLL1	1	0.127442
TLN2	1	0.127442
TLR7	1	0.127442
TM4SF19	1	0.127442
TMC6	1	0.127442
TMED6	1	0.127442
TMEM14B	1	0.127442
TMEM181	1	0.127442
TMEM184A	1	0.127442
TMEM200C	1	0.127442
TMEM225	1	0.127442
TMEM25	1	0.127442
TMEM266	1	0.127442
TMEM51	1	0.127442
TMEM8A	1	0.127442
TMIE	1	0.127442
TMOD4	1	0.127442
TMPRSS15	1	0.127442
TMPRSS6	1	0.127442
TNFAIP2	1	0.127442
TNFRSF8	1	0.127442
TNN	1	0.127442
TNRC18	1	0.127442
TNS1	1	0.127442
TOGARAM2	1	0.127442
TOR4A	1	0.127442
TPGS1	1	0.127442
TPSD1	1	0.127442
TRADD	1	0.127442
TRAF3IP2	1	0.127442
TRAIP	1	0.127442
TRAP1	1	0.127442
TREM2	1	0.127442
TRIM35	1	0.127442
TRIM59	1	0.127442
TRIM66	1	0.127442
TRMT44	1	0.127442
TRPC3	1	0.127442
TRPM2	1	0.127442
TRPM4	1	0.127442
TSC22D4	1	0.127442
TSPYL4	1	0.127442
TSR1	1	0.127442
TTC21A	1	0.127442
TTF1	1	0.127442
TUBB8B	1	0.127442
TUBGCP2	1	0.127442
TUBGCP6	1	0.127442
TUT4	1	0.127442
TVP23C	1	0.127442
TXK	1	0.127442
TXNDC5	1	0.127442
TYMSOS	1	0.127442
TYR	1	0.127442
UGT2A1	1	0.127442
UGT2B11	1	0.127442
UNKL	1	0.127442
USH1C	1	0.127442
USP17L1	1	0.127442
USP17L8	1	0.127442
USP19	1	0.127442
USP6	1	0.127442
UTP20	1	0.127442
UTRN	1	0.127442
VCAN	1	0.127442
VPS13C	1	0.127442
VPS37A	1	0.127442
VTI1B	1	0.127442
VWA5B1	1	0.127442
VWDE	1	0.127442
VWF	1	0.127442
WASHC5	1	0.127442
WDFY4	1	0.127442
WDR11	1	0.127442
WDR34	1	0.127442
WDR44	1	0.127442
WDR60	1	0.127442
WDR78	1	0.127442
WDR86	1	0.127442
WDR87	1	0.127442
WDR97	1	0.127442
WIPF3	1	0.127442
WNK4	1	0.127442
WWC3	1	0.127442
XRN1	1	0.127442
YTHDC2	1	0.127442
ZBTB10	1	0.127442
ZBTB47	1	0.127442
ZC3H3	1	0.127442
ZCCHC2	1	0.127442
ZCWPW1	1	0.127442
ZDHHC12	1	0.127442
ZDHHC15	1	0.127442
ZFHX2	1	0.127442
ZFPM2	1	0.127442
ZIK1	1	0.127442
ZMIZ2	1	0.127442
ZMYM6	1	0.127442
ZNF106	1	0.127442
ZNF112	1	0.127442
ZNF121	1	0.127442
ZNF140	1	0.127442
ZNF184	1	0.127442
ZNF211	1	0.127442
ZNF217	1	0.127442
ZNF233	1	0.127442
ZNF256	1	0.127442
ZNF274	1	0.127442
ZNF281	1	0.127442
ZNF302	1	0.127442
ZNF333	1	0.127442
ZNF419	1	0.127442
ZNF423	1	0.127442
ZNF440	1	0.127442
ZNF444	1	0.127442
ZNF516	1	0.127442
ZNF526	1	0.127442
ZNF530	1	0.127442
ZNF592	1	0.127442
ZNF596	1	0.127442
ZNF600	1	0.127442
ZNF611	1	0.127442
ZNF653	1	0.127442
ZNF679	1	0.127442
ZNF724	1	0.127442
ZNF778	1	0.127442
ZNF805	1	0.127442
ZNF875	1	0.127442
ZXDA	1	0.127442
ZZEF1	1	0.127442

## Sheet: B. Functional profiling HSD
source	term_name	term_id	adjusted_p_value	negative_log10_of_adjusted_p_value	term_size	query_size	intersection_size	effective_domain_size	intersections
GO:MF	extracellular matrix structural constituent	GO:0005201	0.00062862	3.20161	170	986	27	17159	MUC3A,COL22A1,LAMA5,MUC17,FBLN2,HMCN1,HMCN2,NID2,CD4,COL19A1,COL23A1,COL6A3,COL6A5,COL6A6,COL7A1,DSPP,EDIL3,FBN1,FBN3,FN1,LAMA1,LAMA2,MFAP4,MXRA5,PRELP,VCAN,VWF
GO:MF	ATP-dependent activity	GO:0140657	0.00113349	2.94558	437	986	50	17159	DNHD1,MYO1C,DNAH3,ABCA13,ABCB6,ABCC10,ABCG5,ACSL5,CHD6,DDX20,DNA2,DNAH14,DNAH5,SLC27A6,SNRNP200,ABCA1,ABCA10,ABCA5,ABCB11,ATP13A3,ATP4B,ATP8B4,BPTF,CARNS1,CHD8,COQ8B,DNAH1,DNAH11,FANCM,HELQ,HELZ2,KIF11,KIF17,KIF18B,KIF2B,KIF9,LONP1,MCM2,MRE11,MYH4,MYH6,MYO1A,MYO1F,MYO3A,NVL,RECQL,SLC26A6,SPATA5L1,SWSAP1,YTHDC2
GO:MF	cell adhesion molecule binding	GO:0050839	0.0204028	1.69031	525	986	53	17159	ACTN3,ATXN2L,LAMA5,TENM4,ADAM22,ANK3,CCT8,CDH9,DLG1,DST,FLNB,OBSCN,PLEC,SCYL1,ADAM17,ADAMTS8,BSG,CDC42EP1,CDH13,CDH20,CDH4,CORO1B,DCHS1,DSP,EDIL3,EFHD2,EVPL,FBN1,FN1,GAPVD1,GIPC1,ITGA1,ITGB5,KRT18,LGALS8,MRE11,MRTFB,NECTIN1,NECTIN2,NOTCH3,P2RX4,PKP3,PKP4,PTPRF,RANGAP1,RSL1D1,SPP1,SPTAN1,THBS4,TLN2,TNN,UTRN,VWF
GO:MF	cytoskeletal motor activity	GO:0003774	0.0256457	1.59098	101	986	17	17159	DNHD1,MYO1C,DNAH3,DNAH14,DNAH5,DNAH1,DNAH11,KIF11,KIF17,KIF18B,KIF2B,KIF9,MYH4,MYH6,MYO1A,MYO1F,MYO3A
GO:MF	structural molecule activity	GO:0005198	0.027416	1.562	584	986	57	17159	MUC3A,NEB,ACTN3,COL22A1,CRYBB3,LAMA5,MUC17,TTN,ANK3,CYLC2,DST,FBLN2,FLG,HMCN1,HMCN2,KRT10,MRPS7,NID2,NUMA1,NUP98,OBSCN,PLEC,SYNM,CD4,COL19A1,COL23A1,COL6A3,COL6A5,COL6A6,COL7A1,DSP,DSPP,EDIL3,EVPL,FBN1,FBN3,FN1,KRT2,KRT75,KRT82,LAMA1,LAMA2,LLGL1,MFAP4,MRPL10,MRPL3,MXRA5,MYBPC2,PRELP,RPL3L,SEC31B,SEPTIN4,SPTAN1,TLN2,TUBB8B,VCAN,VWF
GO:BP	replication fork processing	GO:0031297	0.00234993	2.62894	39	924	12	15999	CENPS,DNA2,GEN1,ZGRF1,CENPX,EME1,EME2,ETAA1,FANCM,MRE11,SETMAR,TRAIP
GO:BP	DNA-dependent DNA replication maintenance of fidelity	GO:0045005	0.0032785	2.48432	47	924	13	15999	CENPS,DNA2,GEN1,ZGRF1,CENPX,EME1,EME2,ETAA1,FANCM,MRE11,POLD1,SETMAR,TRAIP
GO:BP	establishment of centrosome localization	GO:0051660	0.024217	1.61588	7	924	5	15999	DLG1,MISP,PARD3B,PARD3,PKHD1
GO:CC	external encapsulating structure	GO:0030312	0.000117841	3.92871	491	986	57	17081	CD248,COL22A1,HAPLN3,LAMA5,MUC17,USH2A,DST,FBLN2,FLG,HMCN1,HMCN2,MMP19,NID2,PAPLN,SERPINB12,ADAMTS16,ADAMTS2,ADAMTS6,ADAMTS8,AGT,ANXA11,ANXA4,ANXA5,APLP1,CDH13,COL19A1,COL23A1,COL26A1,COL6A3,COL6A5,COL6A6,COL7A1,DSPP,EDIL3,FBN1,FBN3,FN1,FREM3,HRNR,LAMA1,LAMA2,LINGO4,LRRC32,MFAP4,MUC5B,MXRA5,ORM1,OTOGL,PRELP,S100A6,SCARA3,SDC3,SSC5D,THBS4,TNN,VCAN,VWF
GO:CC	extracellular matrix	GO:0031012	0.000117841	3.92871	491	986	57	17081	CD248,COL22A1,HAPLN3,LAMA5,MUC17,USH2A,DST,FBLN2,FLG,HMCN1,HMCN2,MMP19,NID2,PAPLN,SERPINB12,ADAMTS16,ADAMTS2,ADAMTS6,ADAMTS8,AGT,ANXA11,ANXA4,ANXA5,APLP1,CDH13,COL19A1,COL23A1,COL26A1,COL6A3,COL6A5,COL6A6,COL7A1,DSPP,EDIL3,FBN1,FBN3,FN1,FREM3,HRNR,LAMA1,LAMA2,LINGO4,LRRC32,MFAP4,MUC5B,MXRA5,ORM1,OTOGL,PRELP,S100A6,SCARA3,SDC3,SSC5D,THBS4,TNN,VCAN,VWF
GO:CC	cytoskeleton	GO:0005856	0.00232047	2.63442	1742	986	143	17081	RHBG,DNHD1,MYO1C,NEB,ACTN3,DNAH3,LIMCH1,PLEKHA7,TTN,ZFYVE26,AKAP9,ALPK1,ANK3,ARSJ,ATM,C2CD3,CCT8,CENPJ,DDX20,DLG1,DNAH14,DNAH5,DST,EFHC2,FLNB,GEN1,KRT10,LRGUK,MISP,NCOR1,NOS1,NUMA1,ODF2L,PEAK3,PLEC,SYNM,WAPL,WDR90,ADAM17,AGBL4,AKAP13,ANXA11,BRSK1,C2CD5,CAPN2,CARMIL2,CCDC40,CCDC57,CCDC68,CCDC88C,CCNF,CCT3,CDC42BPG,CDC42EP1,CEP290,CEP95,CFAP221,CFAP46,CORO1B,DCDC2C,DDX58,DNAAF1,DNAH1,DNAH11,DPP9,DR…
GO:CC	collagen-containing extracellular matrix	GO:0062023	0.00639269	2.19432	381	986	43	17081	LAMA5,MUC17,USH2A,DST,FBLN2,FLG,HMCN1,HMCN2,NID2,SERPINB12,ADAMTS8,AGT,ANXA11,ANXA4,ANXA5,APLP1,CDH13,COL19A1,COL23A1,COL26A1,COL6A3,COL6A5,COL6A6,COL7A1,EDIL3,FBN1,FN1,FREM3,HRNR,LAMA1,LAMA2,MFAP4,MXRA5,ORM1,PRELP,S100A6,SCARA3,SDC3,SSC5D,THBS4,TNN,VCAN,VWF
GO:CC	supramolecular fiber	GO:0099512	0.0101009	1.99564	607	986	60	17081	MYO1C,NEB,ACTN3,TTN,ANK3,CCT8,DLG1,DST,EFHC2,KRT10,MISP,NUMA1,OBSCN,PLEC,SYNM,ANK2,CCDC57,CCT3,COL6A3,CORO1B,DCDC2C,DPP9,DSP,EVPL,FBN1,HDAC6,IGFN1,KIF11,KIF17,KIF18B,KIF2B,KIF9,KRT18,KRT2,KRT75,KRT76,KRT82,MFAP4,MTUS2,MYH1,MYH4,MYH6,MYO1A,MYO3A,OBSL1,ODF1,PARP4,PSEN2,PSRC1,RADIL,RYR1,SPAG5,SPRY2,SYNE1,SYNE2,TMOD4,TOGARAM2,TUBB8B,TUBGCP2,WIPF3
GO:CC	supramolecular polymer	GO:0099081	0.0147624	1.83084	615	986	60	17081	MYO1C,NEB,ACTN3,TTN,ANK3,CCT8,DLG1,DST,EFHC2,KRT10,MISP,NUMA1,OBSCN,PLEC,SYNM,ANK2,CCDC57,CCT3,COL6A3,CORO1B,DCDC2C,DPP9,DSP,EVPL,FBN1,HDAC6,IGFN1,KIF11,KIF17,KIF18B,KIF2B,KIF9,KRT18,KRT2,KRT75,KRT76,KRT82,MFAP4,MTUS2,MYH1,MYH4,MYH6,MYO1A,MYO3A,OBSL1,ODF1,PARP4,PSEN2,PSRC1,RADIL,RYR1,SPAG5,SPRY2,SYNE1,SYNE2,TMOD4,TOGARAM2,TUBB8B,TUBGCP2,WIPF3
GO:CC	cell periphery	GO:0071944	0.0218646	1.66026	5368	986	365	17081	MUC16,MUC3A,RHBG,MYO1C,ACTN3,ADCY7,AHNAK2,CD248,COL22A1,HAPLN3,IGF2R,LAMA5,MUC17,NLRP5,TENM4,USH2A,ABCA13,ABCB6,ABCC10,ABCG5,ACSL5,ADAM22,AKAP9,ANK3,ARHGEF18,CACNB2,CAPN10,CDH9,CENPJ,CLSTN3,DLG1,DST,ECE2,FBLN2,FBP2,FLG,FLNB,GJD4,GOLGA4,HCN4,HMCN1,HMCN2,ITGA7,ITPR2,KCNH8,KRT10,LPA,LRP1B,LTK,MISP,MMP19,MR1,NID2,NOS1,NPC1,NUMA1,OBSCN,OR2D2,OR2S2,OR51M1,OR52B2,OR5B12,OR5D13,OSMR,PAPLN,PARD3B,PIGY,PLE…
KEGG	ECM-receptor interaction	KEGG:04512	6.27699e-05	4.20225	88	424	18	8014	FREM2,LAMA5,ITGA7,COL6A3,COL6A5,COL6A6,DSPP,FN1,FREM1,ITGA1,ITGB5,LAMA1,LAMA2,SDC1,SPP1,THBS4,TNN,VWF
REAC	Extracellular matrix organization	REAC:R-HSA-1474244	1.78001e-05	4.74958	298	611	42	10760	COL22A1,LAMA5,CAPN10,FBLN2,ITGA7,MMP19,NID2,PLEC,ADAM17,ADAMTS16,ADAMTS2,ADAMTS8,BSG,CAPN2,CAPNS1,COL19A1,COL23A1,COL26A1,COL6A3,COL6A5,COL6A6,COL7A1,COLGALT1,DSPP,FBN1,FBN3,FN1,ITGA1,ITGAE,ITGB5,LAMA1,LAMA2,MFAP4,SCUBE1,SDC1,SDC3,SPP1,TLL1,TMPRSS6,TNN,VCAN,VWF
REAC	Degradation of the extracellular matrix	REAC:R-HSA-1474228	0.00170615	2.76798	140	611	23	10760	LAMA5,CAPN10,MMP19,ADAM17,ADAMTS16,ADAMTS8,BSG,CAPN2,CAPNS1,COL19A1,COL23A1,COL26A1,COL6A3,COL6A5,COL6A6,COL7A1,FBN1,FBN3,FN1,SCUBE1,SPP1,TLL1,TMPRSS6
REAC	Resolution of D-loop Structures through Holliday Junction Intermediates	REAC:R-HSA-5693568	0.0307473	1.51219	33	611	9	10760	ATM,DNA2,GEN1,TOP3A,EME1,EME2,EXO1,MRE11,RAD51C
REAC	Resolution of D-Loop Structures	REAC:R-HSA-5693537	0.0397346	1.40083	34	611	9	10760	ATM,DNA2,GEN1,TOP3A,EME1,EME2,EXO1,MRE11,RAD51C
Link to functional enrichment analysis results:
https://biit.cs.ut.ee/gplink/l/BPOsTHd4Sg

## Sheet: C. IPA Bio-functions in HSD
© 2000-2022 QIAGEN. All rights reserved.
Diseases or Functions Annotation	p-value	Molecules	# Molecules
Organization of cytoplasm	6.54e-07	AATK,ABCA1,ADAM22,AGAP2,AGT,AKAP11,AKAP9,ALPK1,ANK2,ANK3,AP3B1,APLP2,ARAP3,ARHGAP25,ARHGEF18,ARHGEF28,BCAR3,BRSK1,BSG,C2CD3,CAPN10,CAPN2,CAPNS1,CARMIL2,CCDC57,CDC42BPG,CDC42EP1,CDH13,CDH4,CENPJ,CEP290,CERT1,CHL1,CKAP4,CORO1B,CUL9,DLG1,DNAAF1,DNAH5,DNAJC13,DNMBP,DOCK2,DOCK5,DOP1B,DSP,DST,DYNC2I1,DYNC2I2,ECEL1,EIF4G3,EPAS1,EPHA8,ERN1,EXOC2,FAM149B1,FBXW8,FGFR3,FKBP4,FLNB,FN1,GFY,GOLGA4,GORASP1,GPRI…	172
Familial cardiovascular disease	1.77e-06	ABCA1,ABCG5,AGT,AKAP9,ANK2,APOB,ATM,CACNA1E,CACNB2,CCDC40,CDK13,CHD7,COLGALT1,DCHS1,DDX58,DGUOK,DNAAF1,DNAH1,DNAH11,DNAH5,DRC1,DSP,ECE2,FAT4,FBN1,HCN4,HYDIN,IFIH1,KALRN,KDM5A,LAMA2,LONP1,LPA,MRPL3,MRTFB,MYH6,MYH7B,NHLRC2,NOTCH3,NPC1L1,OBSCN,ODAD1,PIGL,PLEC,PPP3R2,PROS1,PSEN2,ROBO1,RPL3L,RPS6KA1,SCN10A,SLC12A9,SLC9A1,SMAD7,SORT1,SYNE1,TAF1A,TECRL,TLL1,TRPM4,TTN,VCAN,VWF,WDR11,WNK4,ZFPM2	66
Organization of cytoskeleton	6.33e-06	AATK,ADAM22,AGAP2,AGT,AKAP11,AKAP9,ALPK1,ANK2,ANK3,APLP2,ARAP3,ARHGAP25,ARHGEF18,ARHGEF28,BCAR3,BRSK1,BSG,C2CD3,CAPN10,CAPN2,CAPNS1,CARMIL2,CCDC57,CDC42BPG,CDC42EP1,CDH13,CDH4,CENPJ,CEP290,CHL1,CKAP4,CORO1B,CUL9,DLG1,DNAAF1,DNAH5,DNMBP,DOCK2,DOCK5,DSP,DST,DYNC2I1,DYNC2I2,ECEL1,EIF4G3,EPHA8,ERN1,EXOC2,FAM149B1,FBXW8,FGFR3,FKBP4,FLNB,FN1,GFY,GOLGA4,GORASP1,GPRIN1,HDAC6,IL1A,ITGA1,ITGB5,KALRN,KASH5,…	153
Microtubule dynamics	2.19e-05	AATK,ADAM22,AGAP2,AGT,AKAP11,AKAP9,ALPK1,ANK2,ANK3,APLP2,ARHGEF28,BCAR3,BRSK1,BSG,C2CD3,CAPN2,CAPNS1,CARMIL2,CCDC57,CDC42BPG,CDC42EP1,CDH13,CDH4,CENPJ,CEP290,CHL1,CKAP4,CUL9,DLG1,DNAAF1,DNAH5,DNMBP,DOCK5,DSP,DST,DYNC2I1,DYNC2I2,ECEL1,EIF4G3,EPHA8,ERN1,EXOC2,FAM149B1,FBXW8,FGFR3,FKBP4,FN1,GFY,GOLGA4,GORASP1,GPRIN1,HDAC6,IL1A,ITGA1,ITGB5,KALRN,KIF11,KIF17,KIF18B,KIF2B,KRT18,LAMA1,LAMA5,LIFR,LLGL1,L…	132
Genodermatosis	2.58e-05	ABCB6,COL7A1,DSP,DST,FREM2,HRNR,IL1A,MECOM,PLEC,POLA1,RP1L1,SASH1,SIRT1,SLC29A1,TRPM4	15
Familial ventricular arrhythmia	3.18e-05	AKAP9,ANK2,CACNB2,DSP,HCN4,MYH6,TECRL,TRPM4,TTN	9
Familial heart disease	3.74e-05	AKAP9,ANK2,CACNA1E,CACNB2,CCDC40,CDK13,CHD7,DCHS1,DNAAF1,DNAH1,DNAH5,DRC1,DSP,ECE2,FBN1,HCN4,HYDIN,KALRN,KDM5A,LAMA2,LONP1,MRPL3,MRTFB,MYH6,MYH7B,OBSCN,ODAD1,PIGL,PLEC,PSEN2,ROBO1,RPL3L,SCN10A,SMAD7,SYNE1,TAF1A,TECRL,TLL1,TRPM4,TTN,WDR11,ZFPM2	42
Autosomal recessive epidermolysis bullosa	4.35e-05	COL7A1,DST,FREM2,HRNR,PLEC,RP1L1	6
Organization of extracellular matrix	4.44e-05	AGT,APBB1,APLP1,APLP2,BSG,CAPN2,CAPNS1,COL19A1,COL6A3,COL7A1,DSPP,FBN1,FN1,ITGA1,ITGA7,ITGAE,ITGB5,KIF9,LAMA1,LAMA2,LAMA5,MMP19,NID2,SCUBE1,SPINT1,SPP1,TLL1,TMPRSS6,VCAN,VWF	30
SCN5A-related disorder	5.14e-05	ANK2,CACNB2,DSP,FBN1,HCN4,MYH6,SCN10A,TRPM4,TTN	9
Epidermolysis bullosa	5.14e-05	COL7A1,DSP,DST,FREM2,HRNR,IL1A,PLEC,RP1L1,SLC29A1	9
Abnormal morphology of collecting tubule	5.48e-05	AGT,AKAP11,DCHS1,DLG1,FAT4,PCCA,SPP1	7
Abnormal morphology of body cavity	5.5e-05	ABCA1,ABCA5,ABCB11,ABCC10,ADAM17,ADAMTS2,AGT,AKAP11,AKAP13,AKAP9,ALPK1,ANK2,ANK3,ARFGEF3,ATM,ATP4B,BLNK,BSG,CACNA1H,CACNB2,CADPS,CAPN2,CAPNS1,CARD6,CCR9,CD207,CD4,CDH4,CDK13,CENPB,COLGALT1,CREM,CTBS,DCHS1,DDX58,DGUOK,DIDO1,DLG1,DMTF1,DNAH11,DOCK2,DSP,ECE2,EPAS1,EPN1,EPOR,ERN1,EXO1,FAM20A,FANCM,FAT4,FBN1,FGFR3,FKBP4,FN1,FOXO3,FPGT-TNNI3K,FREM1,GBE1,GCNT4,GLIS3,HCN4,IGF2R,IL25,IL6ST,IRS2,ITGA1,KASH…	156
Inherited primary arrhythmia syndrome	6.5e-05	AKAP9,ANK2,CACNB2,DSP,FBN1,HCN4,MYH6,SCN10A,TECRL,TRPM4,TTN	11
Electrophysiology of retinal cone cells	8.02e-05	ADGRV1,BSG,CRX,ELOVL4,MERTK,NXNL1,PCARE,RP1L1,RPGR	9
Familial congenital malformation	8.08e-05	ABCB6,ADAMTS2,ADAMTS8,ADCY6,AGT,AKAP13,AKAP9,ANK2,AP3B1,ATM,BLNK,BPTF,C2CD3,CAMTA1,CCDC88C,CCR9,CDK13,CENPJ,CEP290,CERS3,CHD7,CHRDL1,CNTN5,COASY,COL7A1,CPT1B,CRYBB3,CYP11B1,DCHS1,DDX58,DHODH,DNA2,DNAH11,DOCK2,DSP,DST,DYNC2I1,DYNC2I2,ECE2,ECEL1,EDA,ELOVL4,EPAS1,ESCO2,FAM149B1,FANCM,FARSB,FAT3,FAT4,FBN1,FGFR3,FLNB,FN1,FOXO3,FREM1,FREM2,GCNT2,GLDC,GLIS3,HDAC6,HOXD10,HPS4,HPS6,HRNR,IFIH1,IL1A,INTS8,I…	159
Vaso-occlusion	8.15e-05	ABCA1,ABCG5,AGT,AKAP13,APOB,ATM,BDKRB1,BORCS8-MEF2B,BPTF,CACNA1E,CACNB2,CAMTA1,CCR9,CDH13,CNTN5,CNTNAP5,CSMD2,DNAH5,DSP,EIF4G3,ERN1,F2RL2,FGD5,FN1,FOXO3,GBE1,GRIN2C,HIVEP1,IL1A,IL25,KALRN,KCNA7,LIPG,LPA,MECOM,MERTK,MIA3,MICAL2,MPO,MSR1,MTNR1A,NOS1,NPC1,NPC1L1,NPPC,OSMR,PAPPA,PDE9A,PLA2G4A,PLXNA2,PROS1,PSRC1,SLC7A11,SORT1,SPP1,TF,TLR7,TREM2,TTN,UTP20,VCAN,VWF,ZNF274	63
Movement of cilia	9.91e-05	CCDC40,CFAP221,DNAAF1,DNAH1,DNAH11,DNAH5,DNAI4,HYDIN,ODAD1,ULK4	10
Abnormal morphology of renal tubule	0.000101	AGT,AKAP11,CDH4,CTBS,DCHS1,DLG1,FAM20A,FAT4,GLIS3,LRP2,NOS1,PCCA,PKHD1,PLA2G4A,SLC2A9,SPP1,TNS1	17
Congenital long QT syndrome	0.000102	AKAP9,ANK2,DSP,MYH6,TECRL,TRPM4,TTN	7
Abnormality of atrioventricular valve	0.000103	ADAM17,AGT,DCHS1,ECE2,GABRP,IGF2R,MEGF8,SCN10A,SIRT1,SPP1,TF,TLL1,TNS1,ZFPM2	14
Brugada syndrome type 1	0.000109	ANK2,CACNB2,FBN1,HCN4,MYH6,SCN10A,TRPM4,TTN	8
Abnormal morphology of atrioventricular valve	0.000109	ADAM17,DCHS1,ECE2,IGF2R,MEGF8,SIRT1,TLL1,TNS1	8
Development of body trunk	0.000131	ABCA1,ADAM17,ADAMTS16,ADAMTS2,ADAMTS6,AGAP2,AGT,AKAP13,AKAP9,ANXA4,AP3B1,AP4E1,ATM,BSG,C2CD3,CAPNS1,CARD6,CARMIL2,CCDC40,CCR9,CDH4,CDK13,CEP290,CERT1,CHD7,CYP11B1,DCHS1,DGUOK,DLG1,DMRTA1,DNAAF1,DNAH11,DNAH5,DRC1,DSP,DSPP,ECE2,EPAS1,EPOR,F2RL2,FAM20A,FAT4,FBN1,FBXW7,FGFR3,FKBP4,FN1,FOXO3,FREM1,FREM2,GCNT4,HDAC6,HOXD10,HOXD9,IFI16,IGF2R,IL12B,IL6ST,IRS2,ITGA1,KALRN,KDM5B,KRT18,LAMA5,LBP,LRP2,MAP3K1…	126
Prostate cancer	0.000131	AATK,ABCA1,ADAM17,ADAMTS2,AGAP2,AKAP13,ANO6,AP3B1,ARAP3,ATM,ATP6V0A1,C3AR1,CABIN1,CADPS,CASC3,CCR9,CERS3,COL6A3,COL7A1,CRACD,CRTC3,CRX,CSMD2,DCHS2,DHODH,DNAH3,DOCK2,DOCK5,EFCAB6,EIF4G3,ELAC2,EXO1,EXOC2,FBXW7,FGFR3,FKBP4,FOXO3,FREM2,GEN1,HMCN1,IFIH1,IGF2R,IL12B,INTS8,IRS2,ITIH5,KCNA7,KIAA1755,KRT18,LAMA5,LGALS8,LRP1B,MCM2,MERTK,MICAL2,MRE11,MSR1,MTUS1,MUC17,MXRA5,MYO1A,MYO1C,NAALADL1,NCOR1,NELL1,N…	97
Familial ventricular tachycardia	0.000136	AKAP9,ANK2,DSP,HCN4,TECRL,TRPM4,TTN	7
Disorder of coronary artery	0.000155	ABCA1,AGT,AKAP13,APOB,ASIC4,ATP4B,BDKRB1,BORCS8-MEF2B,BPTF,CACNA1E,CACNB2,CAMTA1,CDH13,CNTN5,CNTNAP5,CSMD2,EIF4G3,FGD5,FN1,GABRP,GBE1,KALRN,KCNA7,LPA,MECOM,MGAM,MIA3,MICAL2,MTNR1A,NOS1,NPC1L1,PLXNA2,PSRC1,SCN10A,SLC7A11,SLC9A1,TF,TLR7,ZNF274	39
Malignant solid tumor	0.000157	AANAT,AATK,ABCA1,ABCA5,ABCB11,ACSL5,ADAM17,ADAMTS2,ADAMTS6,ADAMTS8,ADCY4,ADGRV1,AFF1,AGAP2,AGT,AKAP13,ALAS2,ALDH2,ALDH3A1,ANK2,ANK3,ANKIB1,ANO6,ANXA11,ANXA4,ANXA5,AP3B1,APOBEC3F,ARAP3,ARHGEF10L,ARHGEF28,ASF1B,ASNS,ATF7IP,ATM,ATP4B,ATP6V0A1,ATXN7L1,B3GNT6,B4GALNT2,BDKRB1,BLK,BRSK1,BSG,C1QTNF1,C3AR1,CABIN1,CACNA1H,CACNB2,CADPS,CAMTA1,CARMIL2,CASC3,CCDC180,CCR9,CCT3,CD207,CD248,CD276,CD4,CDCA3,CDH13…	404
Atherosclerosis	0.000161	ABCA1,ABCG5,AGT,AKAP13,APOB,ATM,BDKRB1,BORCS8-MEF2B,BPTF,CACNA1E,CACNB2,CAMTA1,CCR9,CDH13,CNTN5,CNTNAP5,CSMD2,DNAH5,EIF4G3,ERN1,FGD5,FN1,FOXO3,GBE1,GRIN2C,IL1A,IL25,KALRN,KCNA7,LIPG,LPA,MECOM,MIA3,MICAL2,MPO,MSR1,MTNR1A,NOS1,NPC1,NPC1L1,OSMR,PAPPA,PLXNA2,PSRC1,SLC7A11,SORT1,SPP1,TLR7,TREM2,UTP20,VCAN,VWF,ZNF274	53
Familial pituitary stalk interruption syndrome	0.00017	CHD7,FGFR3,ROBO1,VPS13B	4
Hereditary Eye Disease	0.000172	ABCB6,ADGRV1,ALPK1,AP3B1,ARHGEF18,C10orf105,CEP290,CHRDL1,CRX,CRYBB3,CYP4V2,DGUOK,DNA2,DNMBP,ELOVL4,ELP4,FAM149B1,FBN1,FREM1,FREM2,GCNT2,HDAC6,HMCN1,HPS4,HPS6,KIF11,LAMA1,LONP1,LRP2,MAF,MERTK,MMP19,MYO18B,NOS1,ODAD1,OPN1SW,PCARE,PIGL,PIKFYVE,RAB3GAP1,RP1L1,RPGR,RYR1,SCN10A,SLC7A14,SNRNP200,TOP3A,TUBGCP6,TYR,USH1C,USH2A,VCAN,VPS13B,ZDBF2,ZFYVE26,ZNF469,ZXDA	57
Arthrogryposis multiplex congenita	0.000173	ADCY6,ECEL1,NEB,PIP5K1C,RYR1,SCYL2,SYNE1,TTN	8
Inherited epidermolysis bullosa	0.000178	COL7A1,DSP,DST,FREM2,HRNR,PLEC,RP1L1	7
Keratinization	0.000197	CAPNS1,CERS3,DSP,EVPL,FLG,IL1A,KRT10,KRT18,KRT27,KRT32,KRT75,KRT76,KRT78,KRT82,KRTAP10-10,KRTAP13-4,KRTAP19-5,KRTAP4-6,KRTAP9-1,LIPN,PKP3,PKP4,PRSS8	23
Atrophy of myofiber	0.0002	FOXO3,ITGA7,MYH4,SCYL1,TTN,USP19	6
Limb defect	0.0002	ADAMTS16,ADAMTS2,ADAMTS6,ADAMTS8,AKAP11,BPTF,C2CD3,COL19A1,COL22A1,COL23A1,COL6A3,COL7A1,DHODH,DYNC2I1,DYNC2I2,ELOVL4,ESCO2,FAM149B1,FBN1,FGFR3,FKBP8,FLNB,FREM1,FREM2,HDAC6,HIVEP3,HOXD10,HOXD9,IGF2R,IL6ST,KIAA0753,MECOM,MEGF8,MMP19,MYO18B,NPPC,ODAD1,PRDM1,RFNG,RP1L1,SCLT1,SCN10A,SYNM,ZXDA	44
Solid tumor	0.000212	A1CF,AANAT,AATK,ABCA1,ABCA5,ABCB11,ACSL5,ADAM17,ADAMTS2,ADAMTS6,ADAMTS8,ADCY4,ADGRV1,AFF1,AGAP2,AGT,AKAP13,ALAS2,ALDH2,ALDH3A1,ANK2,ANK3,ANKIB1,ANKRD36C,ANO6,ANXA11,ANXA4,ANXA5,AP3B1,APOBEC3F,ARAP3,ARHGEF10L,ARHGEF28,ASF1B,ASNS,ATF7IP,ATM,ATP4B,ATP6V0A1,ATXN7L1,B3GNT6,B4GALNT2,BDKRB1,BLK,BOK,BRSK1,BSG,C10orf105,C1QTNF1,C3AR1,CABIN1,CACNA1H,CACNB2,CADPS,CAMTA1,CARMIL2,CASC3,CCDC180,CCDC68,CCR9,CCT…	433
Excretion of lipid	0.000214	ABCA1,ABCB11,ABCG5,AGT,LRP2,NPC1,NPC1L1,PLA2G4A	8
Abnormal morphology of abdomen	0.000215	ABCA1,ABCA5,ABCB11,ABCC10,ADAM17,AGT,AKAP11,AKAP13,ALPK1,ARFGEF3,ATM,ATP4B,AVPR1A,BLNK,BSG,CADPS,CCR9,CD207,CDH4,CDK13,CENPB,COLGALT1,CTBS,CYP11B1,DCHS1,DDX58,DGUOK,DIDO1,DLG1,DMTF1,DOCK2,EPOR,ERN1,EXO1,FAM20A,FANCM,FAT4,FKBP4,FOXO3,FREM1,GCNT4,GLIS3,HOXD10,HOXD9,IGF2R,IL25,IL6ST,IRS2,ITGA1,KASH5,KRT18,LAX1,LRP2,MAN2C1,MAP3K14,MERTK,MSR1,NCOR1,NFIL3,NLRC5,NOS1,NPC1,NR1I3,PABPC1L,PAX1,PCCA,PKHD1,P…	101
Kartagener syndrome	0.000231	CCDC40,DNAAF1,DNAH1,DNAH5,DRC1,HYDIN,ODAD1	7
Abnormal morphology of kidney	0.000235	ABCA1,AGT,AKAP11,BSG,CDH4,CDK13,CTBS,DCHS1,DLG1,ERN1,FAM20A,FAT4,FREM1,GCNT4,GLIS3,IGF2R,ITGA1,LRP2,MAN2C1,NOS1,PCCA,PKHD1,PLA2G4A,PTPRF,RFX3,SIRT1,SLC2A9,SLIT3,SMAD7,SPP1,SPRY2,TNS1,TRAF3IP2	33
Autosomal recessive epidermolysis bullosa simplex	0.000244	DST,FREM2,HRNR,PLEC,RP1L1	5
Degeneration of cells	0.000275	ABCA1,ADGRV1,AFF1,AGBL4,ANK3,ATM,B4GALNT2,BSG,CENPX,CREM,CRX,CYP4V2,ELOVL4,IL6ST,IRS2,LTK,MAN2C1,MERTK,MTNR1A,MYOF,NFIL3,NOS1,NOTCH3,NPC1,OPN1SW,OSMR,PCARE,PFDN5,PIM3,PLEC,POU4F2,RETREG1,RP1L1,RYR1,SCYL1,SLC9A1,SPTAN1,SYNM,TRPM4,USH2A,USP53,ZFYVE26,ZNF106	43
Abnormal morphology of urinary system	0.000278	ABCA1,AGT,AKAP11,BSG,CDH4,CDK13,CTBS,DCHS1,DLG1,DMTF1,ERN1,FAM20A,FAT4,FREM1,GCNT4,GLIS3,IGF2R,ITGA1,LRP2,MAN2C1,NOS1,PCCA,PKHD1,PLA2G4A,PTPRF,RFX3,SIRT1,SLC2A9,SLIT3,SMAD7,SPP1,SPRY2,TNS1,TRAF3IP2,ZFYVE26	35
Morphology of head	0.000308	AATK,ADAM17,ADAMTS2,ADGRV1,AGT,AKAP13,ANK3,AP4E1,APBB1,APOB,ATM,BCAR3,BPTF,BRSK1,BSG,C2CD3,C3AR1,CDK13,CEP290,CHD7,CHD8,CHL1,CLSTN3,CRX,DCHS1,DLG1,DSPP,E2F7,ECE2,EDA,ELOVL4,EN2,ESCO2,EXO1,FAM20A,FARSB,FAT3,FAT4,FGFR3,FKBP8,FLNB,FOXO3,FREM1,GFY,HDAC6,HPS6,IGF2R,IL12B,IRS2,KALRN,KIAA0753,KRT10,LAMA2,LLGL1,LRP2,LRRC32,MAF,MAN2C1,MCM10,MECOM,MERTK,MN1,MTNR1A,MUC5B,MYO18B,NCOR1,NECTIN1,NEUROG2,NOS1,NO…	114
Occlusion of blood vessel	0.000321	ABCA1,ABCG5,AGT,AKAP13,APOB,ATM,BDKRB1,BORCS8-MEF2B,BPTF,CACNA1E,CACNB2,CAMTA1,CCR9,CDH13,CNTN5,CNTNAP5,CSMD2,DNAH5,DSP,EIF4G3,ERN1,FGD5,FN1,FOXO3,GBE1,GRIN2C,HIVEP1,IL1A,IL25,KALRN,KCNA7,LIPG,LPA,MECOM,MERTK,MIA3,MICAL2,MPO,MSR1,MTNR1A,NOS1,NPC1,NPC1L1,NPPC,OSMR,PAPPA,PDE9A,PLXNA2,PSRC1,SLC7A11,SORT1,SPP1,TF,TLR7,TREM2,TTN,UTP20,VCAN,VWF,ZNF274	60
Occlusion of artery	0.000337	ABCA1,ABCG5,AGT,AKAP13,APOB,ATM,BDKRB1,BORCS8-MEF2B,BPTF,CACNA1E,CACNB2,CAMTA1,CCR9,CDH13,CNTN5,CNTNAP5,CSMD2,DNAH5,DSP,EIF4G3,ERN1,FGD5,FN1,FOXO3,GBE1,GRIN2C,IL1A,IL25,KALRN,KCNA7,LIPG,LPA,MECOM,MERTK,MIA3,MICAL2,MPO,MSR1,MTNR1A,NOS1,NPC1,NPC1L1,NPPC,OSMR,PAPPA,PDE9A,PLXNA2,PSRC1,SLC7A11,SORT1,SPP1,TF,TLR7,TREM2,TTN,UTP20,VCAN,VWF,ZNF274	59
Myopathy of heart	0.000342	ANK2,CACNB2,CREM,DSP,HCN4,IL6ST,MYH6,P2RX7,PDGFC,PLEC,TCF25,TRPM4,TTN	13
Function of lysosome	0.000365	CADPS,CYP4V2,P2RX7,VTI1B,ZFYVE26	5
Quantity of D-erythro-C16-ceramide	0.000373	CERT1,EPAS1,NPC1,NPC1L1,ORMDL2,SPHK2,SPHKAP	7
Hereditary connective tissue disorder	0.000374	ACTN3,ADAMTS2,ADAMTS8,ADCY6,ADGRV1,AFF1,AGT,BLK,BPTF,C2CD3,CENPJ,CHD7,COL19A1,COL6A3,COL6A6,COL7A1,DCHS1,DDX58,DHODH,DNA2,DSP,DST,DYNC2I1,DYNC2I2,ECEL1,ESCO2,FARSB,FAT4,FBN1,FGFR3,FLNB,FN1,FOXO3,FREM1,FREM2,HDAC6,HOXD10,HPS4,HRNR,IFIH1,IGFN1,IL1A,KIAA0753,KIF11,MBTPS1,MEGF8,MFAP4,MIA3,MMP19,MN1,MR1,MUC5B,MYO18B,NCAPD3,NSMCE2,PAPSS2,PIGY,PIP5K1C,PLEC,PLEKHA7,POLA1,POLD1,PRDM1,PTPRF,RP1L1,RYR1,SCYL…	81
Movement of organelle	0.000388	CCDC40,CFAP221,DNAAF1,DNAH1,DNAH11,DNAH5,DNAI4,HYDIN,MYH6,NPC1,NPC1L1,ODAD1,POMC,SYNE1,SYNE2,ULK4	16
Cardiogenesis	0.000391	ADAM17,ADAMTS6,AGT,AKAP13,AP4E1,ATM,C2CD3,CAPNS1,CARD6,CCDC40,CEP290,CERT1,CHD7,DCHS1,DNAAF1,DNAH11,DNAH5,DRC1,DSP,ECE2,EPOR,F2RL2,FAT4,FBN1,FBXW7,FN1,FOXO3,FREM2,IFI16,IGF2R,LRP2,MECOM,MEGF8,MRTFB,MYH6,MYO18B,NEB,NOS1,OBSCN,PARD3,PDGFC,PIP5K1C,PLEC,POU4F2,PRDM1,PSEN2,PTPN12,ROBO1,SIRT1,SLIT3,SMAD7,SOX17,TENM4,TLL1,TRAF3IP2,TTN,UTRN,VCAN,WDR11,ZFPM2	60
Malignant neoplasm of male genital organ	0.000392	AATK,ABCA1,ADAM17,ADAMTS2,AGAP2,AKAP13,ANO6,AP3B1,ARAP3,ATM,ATP6V0A1,C3AR1,CABIN1,CADPS,CASC3,CCR9,CERS3,COL6A3,COL7A1,CRACD,CRTC3,CRX,CSMD2,DCHS2,DHODH,DNAH3,DOCK2,DOCK5,EFCAB6,EIF4G3,ELAC2,EXO1,EXOC2,FBXW7,FGFR3,FKBP4,FOXO3,FREM2,GEN1,HMCN1,IFIH1,IGF2R,IL12B,INTS8,IRS2,ITIH5,KCNA7,KIAA1755,KRT18,LAMA5,LGALS8,LRP1B,MCM2,MERTK,MICAL2,MRE11,MSR1,MTUS1,MUC17,MXRA5,MYO1A,MYO1C,NAALADL1,NCOR1,NELL1,N…	99
Abnormality of ankle joint	0.000392	ARAP3,BDKRB1,FN1,IL12B,IL1A,IL6ST,SCN10A,SPP1	8
Detachment of cervical cancer cell lines	0.000436	FN1,PDCD6IP,SIPA1	3
Formation of intercellular channels	0.000436	MICAL2,POMC,TNFAIP2	3
Cancer	0.000446	A1CF,AANAT,AATK,ABCA1,ABCA5,ABCB11,ACSL5,ADAM17,ADAMTS2,ADAMTS6,ADAMTS8,ADCY4,ADGRV1,AFF1,AGAP2,AGT,AKAP11,AKAP13,ALAS2,ALDH2,ALDH3A1,ANK2,ANK3,ANKIB1,ANO6,ANXA11,ANXA4,ANXA5,AP3B1,APOBEC3F,ARAP3,ARHGEF10L,ARHGEF28,ASF1B,ASNS,ATF7IP,ATM,ATP4B,ATP6V0A1,ATXN7L1,B3GNT6,B4GALNT2,BDKRB1,BLK,BLNK,BOK,BRSK1,BSG,C1QTNF1,C3AR1,CABIN1,CACNA1H,CACNB2,CADPS,CAMTA1,CAPN2,CARMIL2,CASC3,CCDC180,CCR9,CCT3,CD207,…	424
Transport of lipid	0.000472	ABCA1,ABCA13,ABCA5,ABCB11,ABCC10,ABCG5,ACSL5,ANO6,APOB,CERT1,CPT1B,CROT,LBP,LIPG,MPO,MSR1,NPC1,NPC1L1,P2RX7,PITPNM1,SIRT1,SLC13A2,SLC27A6,SLC36A2,SLC6A11,STARD5,TPSD1,TREM2	28
Familial ventricular fibrillation	0.000484	AKAP9,CACNB2,DSP,MYH6,TRPM4,TTN	6
Coronary artery disease	0.000498	ABCA1,AGT,AKAP13,APOB,BDKRB1,BORCS8-MEF2B,BPTF,CACNA1E,CAMTA1,CDH13,CNTN5,CNTNAP5,CSMD2,EIF4G3,FGD5,FN1,GBE1,KALRN,KCNA7,LPA,MECOM,MIA3,MICAL2,MTNR1A,NPC1L1,PLXNA2,PSRC1,ZNF274	28
Morphology of body cavity	0.000522	ABCA1,ABCA5,ABCB11,ABCC10,ADAM17,ADAMTS2,AGT,AKAP11,AKAP13,AKAP9,ALPK1,ANK2,ANK3,APOB,ARFGEF3,ATM,ATP4B,BLNK,BOK,BSG,CABIN1,CACNA1H,CACNB2,CADPS,CAPN2,CAPNS1,CARD6,CCR9,CD207,CD4,CDH4,CDK13,CENPB,COLGALT1,CREM,CTBS,DCHS1,DDX58,DGUOK,DIDO1,DLG1,DMTF1,DNAH11,DOCK2,DSP,ECE2,EPAS1,EPN1,EPOR,ERN1,EXO1,FAM20A,FANCM,FAT4,FBN1,FGFR3,FKBP4,FN1,FOXO3,FPGT-TNNI3K,FREM1,GBE1,GCNT4,GLIS3,HCN4,HELZ2,IGF2R,IL25…	168
Morbidity or mortality	0.000525	ABCA1,ABCA5,ABCB11,ABCB6,ABCC10,ADAM17,ADAM22,ADCY7,ADGRV1,AFF1,AGT,AKAP13,AKAP9,ALAS2,ANK2,ANK3,APBB1,APLP1,APLP2,APOB,APOBEC3F,ARAP3,ATM,ATP4B,BDKRB1,BLNK,BPTF,BRSK1,BSG,C3AR1,CABIN1,CACNB2,CADPS,CAMTA1,CAPN2,CAPNS1,CCNF,CD276,CD4,CENPB,CENPJ,CERS3,CERT1,CHD8,COL19A1,COL7A1,COLGALT1,CPEB2,CPT1B,CREM,CUL4A,CUL9,CYP11B1,DCHS1,DCLRE1A,DDX58,DEPP1,DGUOK,DLG1,DMTF1,DNA2,DOCK2,DSP,DYNC2I2,E2F7,ECE2,E…	245
Extrapancreatic malignant tumor	0.000527	A1CF,AANAT,AATK,ABCA1,ABCA5,ABCB11,ACSL5,ADAM17,ADAMTS2,ADAMTS6,ADAMTS8,ADCY4,AGAP2,AGT,AKAP11,AKAP13,ALAS2,ALDH2,ALDH3A1,ANK2,ANK3,ANKIB1,ANO6,ANXA11,ANXA4,ANXA5,AP3B1,APOBEC3F,ARAP3,ARHGEF28,ASF1B,ASNS,ATF7IP,ATM,ATP4B,ATP6V0A1,ATXN7L1,B3GNT6,BDKRB1,BLK,BLNK,BRSK1,BSG,C1QTNF1,C3AR1,CABIN1,CACNA1H,CACNB2,CADPS,CAMTA1,CARMIL2,CASC3,CCDC180,CCR9,CCT3,CD248,CD276,CD4,CDCA3,CDH13,CDH4,CEBPZ,CEMIP,CE…	382
Transport of molecule	0.000534	A1CF,ABCA1,ABCA13,ABCA5,ABCB11,ABCB6,ABCC10,ABCG5,ACSL5,AGT,ALAS2,AMN,ANK3,ANO2,ANO6,ANO8,AP3B1,AP4B1,AP4E1,APBB1,APLP2,APOB,ARAP3,ATM,ATP4B,ATP6V0A1,AVPR1A,BAIAP3,BRSK1,BSG,C2CD5,C3AR1,CACNA1E,CACNA1H,CACNA1I,CACNB2,CADPS,CAPN10,CASC3,CATSPER3,CD4,CEP290,CERT1,CHP2,CLCN1,CMTM6,CPT1B,CROT,CYP11B1,DLG1,DNAJC1,DOP1B,DUSP16,EPAS1,FKBP4,FN1,FOXO3,GAPVD1,GIPC1,GOLGA4,HCN4,HDAC6,HK2,HPS6,IGF2R,IL12B,IL…	156
Quantity of cells	0.000539	ABCA1,ABCC10,ADAM17,AFF1,AGT,AKAP13,ALDH2,ANK2,ANK3,AP3B1,APBB1,APLP1,APLP2,APOB,ATM,AVPR1A,B4GALNT2,BCAR3,BLK,BLNK,BSG,C3AR1,CACNA1E,CAPNS1,CCR9,CD207,CD276,CD4,CDH13,CENPX,CHD7,CHL1,CMTM6,CNTN5,COL19A1,CREM,CRTC3,CRX,CTCFL,CUL4A,CUL9,DDX58,DIDO1,DMTF1,DNA2,DOCK2,DSP,EDA,EN2,EPAS1,EPOR,EXO1,FBXW7,FGFR3,FN1,FOXO3,GCNT2,GCNT4,GLIS3,HDAC6,HIVEP3,IFIH1,IFNL3,IGF2R,IL12B,IL13RA2,IL1A,IL25,IL6ST,IRS2,…	191
Conjugation of blood cells	0.000565	AGT,LTK,PIP5K1C,TXK	4
Processing of replication fork	0.000577	CENPS/CENPS-CORT,CENPX,ETAA1,FANCM,GEN1,SETMAR,TRAIP	7
Non-melanoma solid tumor	0.000582	ABCA1,ABCB11,ADAM17,ADAMTS2,ADAMTS6,ADAMTS8,ADCY4,AFF1,AGAP2,AGT,ALAS2,ALDH2,ALDH3A1,ANKIB1,ANKRD36C,ANXA11,ANXA4,ANXA5,APOBEC3F,ARHGEF10L,ASF1B,ASNS,ATF7IP,ATM,ATP4B,ATXN7L1,B3GNT6,B4GALNT2,BDKRB1,BLK,BOK,BRSK1,BSG,C10orf105,C1QTNF1,C3AR1,CACNA1H,CACNB2,CADPS,CAMTA1,CARMIL2,CCDC180,CCDC68,CCR9,CCT3,CD207,CD276,CD4,CDCA3,CDH13,CDH4,CEMIP,CENPX,CERT1,CHD6,CHD7,CHP2,CHRDL1,CNTNAP5,COL19A1,COL22A1,C…	325
Peripheral T-cell lymphoma	0.000626	ANKIB1,ATM,C1QTNF1,CD4,COL23A1,CREM,EPAS1,EPOR,FBN1,FCAMR,FN1,HDAC6,HELQ,IFIT2,IFIT3,IRS2,LIFR,MAF,MERTK,OSMR,POLA1,POLD1,PRF1,SDC1,TCF3,TET2,TNFRSF8,TNS1,ZBTB10	29
Degranulation	0.000707	ABCA13,ANO6,ANXA5,APLP2,ARAP3,ATP6V0A1,ATP8B4,C1orf35,C3AR1,CCT8,CDK13,CEP290,CKAP4,CLNK,CMTM6,CORO1B,DNAJC13,DOCK2,DOCK5,DSP,EPX,EXOC2,FN1,GCA,GYG1,HRNR,IFNL3,IGF2R,IL13RA2,ITGAE,LAX1,MGAM,MYO1F,NHLRC2,NPC1,NPPC,ORM1,P2RX4,PCDH7,PLA2G4A,PLEK,PRF1,PROS1,PRTG,PSMD6,PSPH,PTPN14,RAB37,RNASET2,SERPINB12,SPHK2,SPTAN1,TF,TMC6,TOR4A,TRPM2,TTN,TXNDC5,VTI1B,VWF	60
Damage of muscle	0.00072	AGT,B4GALNT2,CENPX,EDA,ITGA7,LAMA2,LTK,MPO,MYOF,NOTCH3,PIM3,PLEC,SYNM	13
Stabilization of cellular membrane	0.000804	ANK3,DSP,IL1A,PARD3,PRKCZ,TLN2	6
Development of leg	0.000804	AGT,FGFR3,HOXD10,IFIH1,PRDM1,SDC3	6
DNA damage	0.000805	AGT,ALDH2,ATM,BDKRB1,CUL9,DCLRE1A,DIDO1,DNA2,FBXO44,FN1,HLTF,LONP1,MCM10,MCM2,MCM3AP,MPO,MRE11,NOS1,NOX5,POLD1,POMC,PRF1,PRKCZ,RASSF6,RECQL,REXO4,SF3B2,TRAIP,TYR,WAPL,ZNF281	31
Aplasia or hypoplasia	0.000836	ABCA5,ABCC10,ADAM17,AFF1,AKAP13,APBB1,ATM,BLNK,CCNF,CDK13,CENPB,CEP290,CHD7,COASY,COL7A1,DLG1,DOCK2,ECE2,ELP4,EPOR,ERN1,ESCO2,FAM20A,FGFR3,FKBP4,FREM1,HOXD9,IGF2R,IL6ST,INTS8,KRT10,LAMA1,LAMA2,LRP2,MAP3K14,MECOM,MERTK,MN1,MRTFB,NLRP5,OPHN1,PARD3,PAX1,POLD1,POMC,POU4F2,PRF1,PROS1,PTPRF,ROBO1,SCYL2,SIRT1,SIT1,SLC35C1,SLIT3,SPRY2,SPTAN1,TCF3,TCOF1,TTN,VPS13B,VTI1B,WDR11,ZFPM2,ZNF423	65
Familial neurological disorder	0.000882	AANAT,ABCA1,ABCA13,ACTN3,ADAM22,ADAMTS6,ADAMTS8,ADCY6,ADCY7,ADGRG5,ADGRV1,AGT,ALDH2,ALPK1,ANK2,ANK3,ANXA11,AP4B1,AP4E1,APLP1,ASNS,ATM,ATP4B,BPTF,BRAT1,C10orf105,C2CD3,C3AR1,CACNA1E,CACNA1H,CAMTA1,CAPN10,CCDC88C,CCNF,CCR9,CDK13,CEMIP,CEP290,CERT1,CHD7,CHD8,CNTN5,COASY,COL6A3,COLGALT1,CORO1B,CPNE5,CPT1B,CRACD,CRX,DDX58,DGUOK,DMXL2,DNA2,DNAJC13,DRC1,DSP,DSPP,DST,ELOVL4,EN2,ERAP2,ESCO2,FAM149B1,FANCI…	204
Epidermolysis bullosa simplex with nail dystrophy	0.000906	FREM2,HRNR,PLEC,RP1L1	4
Quantity of endothelial cells	0.000913	APOB,HIVEP3,LAMA5,PDGFC,PRDM1,PTPN12,SIRT1,SPP1,TNN	9
Non-hematological solid tumor	0.000937	ABCA1,ABCB11,ADAM17,ADAMTS2,ADAMTS6,ADAMTS8,ADGRV1,AFF1,AGAP2,AGT,ALAS2,ALDH2,ALDH3A1,ANK3,ANKRD36C,ANO6,ANXA4,ANXA5,APOBEC3F,ARHGEF10L,ASF1B,ASNS,ATF7IP,ATM,ATP4B,B3GNT6,B4GALNT2,BDKRB1,BLK,BOK,BSG,C10orf105,C3AR1,CACNA1H,CACNB2,CADPS,CAMTA1,CCDC180,CCDC68,CCR9,CD207,CD276,CD4,CDH13,CDH4,CDK13,CEMIP,CENPX,CERT1,CHD6,CHD7,CHL1,CHP2,CHRDL1,CNTNAP5,COL19A1,COL22A1,COL23A1,COL6A3,COL7A1,CRACD,CSMD2,…	306
Organismal death	0.000986	ABCA1,ABCA5,ABCB11,ABCB6,ABCC10,ADAM17,ADAM22,ADCY7,ADGRV1,AFF1,AGT,AKAP13,AKAP9,ALAS2,ANK2,ANK3,APBB1,APLP1,APLP2,APOB,APOBEC3F,ARAP3,ATM,ATP4B,BDKRB1,BLNK,BPTF,BRSK1,BSG,C3AR1,CABIN1,CACNB2,CADPS,CAMTA1,CAPN2,CAPNS1,CCNF,CD276,CD4,CENPB,CENPJ,CERS3,CERT1,CHD8,COL19A1,COL7A1,COLGALT1,CPEB2,CPT1B,CREM,CUL4A,CUL9,CYP11B1,DCHS1,DCLRE1A,DDX58,DEPP1,DGUOK,DLG1,DMTF1,DNA2,DOCK2,DSP,DYNC2I2,E2F7,ECE2,E…	240
Male genital neoplasm	0.00103	AATK,ABCA1,ADAM17,ADAMTS2,AGAP2,AKAP13,ANO6,AP3B1,ARAP3,ATM,ATP6V0A1,C3AR1,CABIN1,CADPS,CASC3,CCR9,CERS3,COL6A3,COL7A1,CRACD,CRTC3,CRX,CSMD2,DCHS2,DHODH,DNAH3,DOCK2,DOCK5,EFCAB6,EIF4G3,ELAC2,EXO1,EXOC2,FBXW7,FGFR3,FKBP4,FOXO3,FREM2,GEN1,HMCN1,IFIH1,IGF2R,IL12B,INTS8,IRS2,ITIH5,KCNA7,KIAA1755,KRT18,LAMA5,LGALS8,LRP1B,MCM2,MERTK,MICAL2,MRE11,MSR1,MTUS1,MUC17,MXRA5,MYO1A,MYO1C,NAALADL1,NCOR1,NELL1,N…	100
Hereditary prostate cancer	0.00104	ATM,ELAC2,GEN1,MRE11,MSR1,RAD51C,ZFHX3	7
Organ Degeneration	0.00105	ABCA1,ABCA5,ADGRV1,AFF1,AGBL4,AGT,ANK3,APBB1,ARHGEF18,ATM,B4GALNT2,BSG,C10orf105,C3AR1,CENPX,CEP290,CREM,CRX,CYP4V2,DDX58,EDA,ELOVL4,EPAS1,FBLN2,HDAC6,HMCN1,IL6ST,IRS2,KIF11,LRP2,LTK,MERTK,MGAT5B,MPO,MTNR1A,MYOF,NFIL3,NOS1,NOTCH3,NPC1,OPN1SW,PCARE,PFDN5,PIM3,PLEC,POU4F2,RP1L1,RPGR,SCN10A,SH3GL2,SIRT1,SLC7A11,SLC7A14,SNRNP200,SYNM,TF,TNS1,USH1C,USH2A,USP53,VCAN,VPS13B,ZFYVE26	63
Familial myotonic disorder	0.00105	ANK2,CACNB2,CLCN1,FBN1,HCN4,MYH6,SCN10A,TRPM4,TTN	9
Dysplasia of brain	0.00105	APLP1,APLP2,LAMA1	3
Dentinogenesis imperfecta	0.00105	DSPP,LAMA2,MIA3	3
Swelling of ankle joint	0.00105	FN1,IL6ST,SPP1	3
Ploidy	0.00106	AGT,AKAP9,ATM,CUL9,DNA2,E2F7,FBXW7,KIF11,MRTFB,NCAPD3,NINL,NOTCH3,NUAK1,PARPBP,RASSF6,RECQL,RGPD4 (includes others),SCIN,SH2B3,SIRT1,SPRY2,WAPL	22
Multiple congenital anomalies of skeletal bone	0.00107	BPTF,C2CD3,DHODH,ESCO2,FBN1,FGFR3,KIAA0753,MEGF8,SCLT1,TCOF1	10
Dysgenesis	0.0011	ABCA5,ABCC10,ADAM17,AFF1,AGT,AKAP13,APBB1,ATM,BLNK,CCNF,CDK13,CENPB,CEP290,CHD7,COASY,COL7A1,DLG1,DOCK2,ECE2,ELP4,EPOR,ERN1,ESCO2,FAM20A,FGFR3,FKBP4,FREM1,HOXD9,IGF2R,IL6ST,INTS8,KRT10,LAMA1,LAMA2,LRP2,MAP3K14,MECOM,MERTK,MN1,MRTFB,NLRP5,OPHN1,PARD3,PAX1,POLD1,POMC,POU4F2,PRF1,PROS1,PTPRF,ROBO1,SCYL2,SIRT1,SIT1,SLC35C1,SLIT3,SPRY2,SPTAN1,TCF3,TCOF1,TTN,TYR,VPS13B,VTI1B,WDR11,ZFPM2,ZNF423	67
Scoliosis	0.00112	ADAM17,CHD7,DUSP16,FGFR3,FKBP8,FLNB,IL6ST,ITGA7,PAX1,PLCB2,SCN10A,SYNE1,TTN,UTRN	14
Right ventricular abnormality	0.00112	ABCA1,ADAM17,ANK2,CACNB2,DSP,ECE2,EPAS1,HCN4,IGF2R,MRTFB,MYH6,PLA2G4A,PLEC,SIRT1,TLL1,TRPM4,TTN,WDR11,ZFPM2	19
Nonsyndromic hearing impairment	0.00115	ADGRV1,C10orf105,CEMIP,DMXL2,MCM2,MYO1A,MYO1C,MYO1F,MYO3A,NUMA1,OTOF,OTOGL,SEZ6,TMIE,USH1C,USH2A	16
Pelvic cancer	0.00116	AATK,ABCA1,ADAM17,ADAMTS2,AGAP2,AKAP13,ALDH3A1,ANK2,ANO6,ANXA5,AP3B1,ARAP3,ATM,ATP6V0A1,BSG,C3AR1,CABIN1,CACNB2,CADPS,CASC3,CCR9,CDH13,CDH4,CERS3,CHD6,CHRDL1,COL6A3,COL7A1,CRACD,CRTC3,CRX,CSMD2,CUL4A,DCHS1,DCHS2,DHODH,DNAH14,DNAH3,DOCK2,DOCK5,DST,E2F7,EFCAB6,EIF4G3,ELAC2,EXO1,EXOC2,FANCI,FANCM,FBXW7,FCGBP,FGFR3,FKBP4,FLG,FN1,FOXO3,FREM2,GEN1,GLDC,HELQ,HHLA2,HMCN1,HOXD10,IFIH1,IGF2R,IL12B,INTS8,IR…	158
Autism spectrum disorder or intellectual disability	0.00117	ACP6,ACSL5,ANK2,ANK3,ANXA5,AP3B1,AP4B1,AP4E1,APOB,ARHGEF10L,ATXN2L,BPTF,BRAT1,CACNA1H,CACNB2,CADPS,CAMTA1,CAPN10,CDK13,CEP290,CERT1,CHD8,CLSTN3,COL6A3,DMXL2,DNAH3,DSP,DST,ELOVL4,ELP4,EN2,FKBP8,FMO5,FRY,GABRP,GARNL3,GCNT2,GRIN2C,GYG1,ITPR2,KDM5A,KDM5B,KIF11,LAMA1,LAMA2,LDHD,LRP2,MAF,MCM3AP,MN1,MTNR1A,NBEAL1,NINL,NOS1,NR1I3,OBSL1,OPHN1,PHF3,PIGL,PIGY,PKD1L2,POLA1,POLD1,PRR12,RAB3GAP1,ROBO1,RYR1,SCA…	86
Primary ciliary dyskinesia	0.0012	CCDC40,DNAAF1,DNAH1,DNAH11,DNAH5,DRC1,HYDIN,ODAD1,RPGR	9
Primary hypercholesterolemia	0.00128	ABCA1,ABCG5,AGT,APOB,CACNB2,LPA,NPC1L1,SORT1	8
Genital tract cancer	0.00129	AATK,ABCA1,ADAM17,ADAMTS2,AGAP2,AKAP13,ALDH3A1,ANK2,ANO6,ANXA5,AP3B1,ARAP3,ATM,ATP6V0A1,BSG,C3AR1,CABIN1,CACNB2,CADPS,CASC3,CCR9,CDH13,CDH4,CERS3,CHRDL1,COL6A3,COL7A1,CRACD,CRTC3,CRX,CSMD2,CUL4A,DCHS1,DCHS2,DHODH,DNAH14,DNAH3,DOCK2,DOCK5,DST,E2F7,EFCAB6,EIF4G3,ELAC2,EXO1,EXOC2,FANCI,FANCM,FBXW7,FCGBP,FGFR3,FKBP4,FLG,FN1,FOXO3,FREM2,GEN1,GLDC,HELQ,HHLA2,HMCN1,HOXD10,IFIH1,IGF2R,IL12B,INTS8,IRS2,IT…	154
Inherited arrhythmia syndrome	0.00131	AKAP9,ANK2,CACNA1E,CACNB2,DSP,FBN1,HCN4,MYH6,SCN10A,TECRL,TRPM4,TTN	12
Abnormal morphology of mitral valve	0.00133	ADAM17,DCHS1,MEGF8,TLL1,TNS1	5
Nail dystrophy	0.00133	FREM2,HRNR,PLEC,RP1L1,SASH1	5
Seborrheic keratosis	0.00137	FGFR3,IL1A,PSEN2,TYR	4
Seckel syndrome	0.00137	CENPJ,DNA2,NSMCE2,TRAIP	4
Usher syndrome type 1	0.00137	ADGRV1,C10orf105,USH1C,USH2A	4
Congenital anomaly of skin	0.00144	ABCB6,ADAMTS2,ATM,CERS3,COL7A1,DSP,DST,ELOVL4,FREM2,HRNR,IL12B,IL1A,LIPN,MECOM,PIGL,PLEC,POLA1,RP1L1,RPS6KA1,SASH1,SIRT1,SLC29A1,SLC9A1,TRPM4,ZNF469	25
Abnormality of atrium	0.00144	ABCA5,ADAM17,AGT,DCHS1,ECE2,FAT4,GABRP,IGF2R,MEGF8,PARD3,SCN10A,SIRT1,SPP1,TF,TLL1,TNS1,TTN,ZFPM2	18
Arrhythmogenic right ventricular cardiomyopathy	0.00148	ANK2,CACNB2,DSP,HCN4,MYH6,PLEC,TRPM4,TTN	8
Abnormal morphology of retina	0.00149	APOB,BSG,C3AR1,CRX,ELOVL4,FAT3,IRS2,MERTK,MTNR1A,NECTIN1,NEUROG2,NOTCH3,NXNL1,PCARE,PER2,PLXNA2,POU4F2,PTPRF,RP1L1,RPGR,SIRT1,SORT1,USH2A,VPS13B	24
Keratinization of epidermis	0.0015	DSP,IL1A,KRT10,KRT18,KRT27,KRT32,KRT75,KRT76,KRT78,KRT82,KRTAP10-10,KRTAP13-4,KRTAP19-5,KRTAP4-6,KRTAP9-1,PKP3,PKP4	17
Autosomal recessive neurological disorder	0.00158	ADAM22,ADCY6,ADGRV1,ANK3,AP4B1,AP4E1,ASNS,ATM,BRAT1,C10orf105,C2CD3,CAPN10,CCDC88C,CEP290,COASY,COL6A3,COLGALT1,CRACD,CRX,DGUOK,DMXL2,DST,ELOVL4,ESCO2,FAM149B1,FARSB,FRY,GBE1,HDAC6,IL1A,INTS8,JMJD8,KATNIP,KDM5A,KDM5B,KIAA0753,LAMA1,LONP1,MCM3AP,MIA3,MICALL2,MPO,MRPL3,MYO3A,NHLRC2,NUMA1,OTOF,OTOGL,PAX1,PIGL,PIGY,PNPLA7,PSEN2,RAB3GAP1,RALGAPA1,RETREG1,RNASET2,RYR1,SCYL1,SCYL2,SLC6A17,SLC9A1,SMPD4,S…	79
Cell-cell contact	0.0016	ABCA1,AGT,ANK3,ANXA5,AP3B1,APLP2,APOB,B4GALNT2,CACNA1H,CAPN2,CD4,CDH13,CDH4,CDH9,CLSTN3,CNTN5,COL19A1,DCHS1,DLG1,DSP,ECEL1,F2RL2,FAT4,FKBP4,GJD3,HOXD10,HOXD9,IFI16,KALRN,KDM5B,LAMA2,LGALS8,LINGO4,MAGI1,MAP3K14,MCAM,MERTK,MIA3,MICAL2,MYOF,NECTIN1,NECTIN2,NLRP5,NMRK2,NOS1,NUP98,OBSCN,OTOF,P2RX7,PABPC1L,PARD3,PARD3B,PCDHB4,PCDHGA10,PCDHGA7,PIP5K1C,PKHD1,PKP4,PLEC,PLEKHA7,POMC,PTPRF,RAPGEF1,SEZ6,SH3G…	80
Pelvic tumor	0.00164	AATK,ABCA1,ADAM17,ADAMTS2,AGAP2,AKAP13,ALDH3A1,ANK2,ANO6,ANXA5,AP3B1,ARAP3,ARHGEF28,ATM,ATP6V0A1,BSG,C3AR1,CABIN1,CACNB2,CADPS,CASC3,CCR9,CDH13,CDH4,CERS3,CHD6,CHRDL1,COL6A3,COL7A1,CRACD,CRTC3,CRX,CSMD2,CUL4A,CUL9,DCHS1,DCHS2,DCLRE1A,DHODH,DNAH14,DNAH3,DOCK2,DOCK5,DST,E2F7,EFCAB6,EIF4G3,ELAC2,EXO1,EXOC2,FANCI,FANCM,FBN1,FBXW7,FCGBP,FGFR3,FKBP4,FLG,FN1,FOXO3,FREM2,GEN1,GLDC,HELQ,HHLA2,HMCN1,HOXD10…	176
Degranulation of cells	0.00164	ABCA13,ANO6,ANXA5,APLP2,ARAP3,ATP6V0A1,ATP8B4,C1orf35,C3AR1,CCT8,CDK13,CEP290,CKAP4,CLNK,CMTM6,CORO1B,DNAJC13,DOCK2,DOCK5,DSP,EPX,EXOC2,FN1,GCA,GYG1,HRNR,IFNL3,IGF2R,IL13RA2,LAX1,MGAM,MYO1F,NHLRC2,NPPC,ORM1,P2RX4,PCDH7,PLA2G4A,PLEK,PRF1,PROS1,PRTG,PSMD6,PSPH,PTPN14,RAB37,RNASET2,SERPINB12,SPHK2,SPTAN1,TF,TMC6,TOR4A,TRPM2,TTN,TXNDC5,VTI1B,VWF	58
Familial nonsyndromic hearing impairment	0.0017	ADGRV1,C10orf105,CEMIP,DMXL2,MCM2,MYO1A,MYO1C,MYO1F,MYO3A,NUMA1,OTOF,OTOGL,TMIE,USH1C,USH2A	15
Organization of intermediate filament cytoskeleton	0.00173	DSP,KRT18,PLEC,PRKCZ,SYNM	5
Quantity of C18-ceramide	0.00173	EPAS1,NPC1L1,ORMDL2,SIRT3,SPHK2	5
Excretion of sterol	0.00173	ABCA1,ABCG5,LRP2,NPC1,NPC1L1	5
Localization of centrosome	0.00173	PARD3,PLXNA2,RANBP2,SYNE1,SYNE2	5
Failure of lactation	0.00174	AGAP2,APLP2,CERS3,DMTF1,FBXW7,FGFR3,PCCA,PIP5K1C,SCYL2,SH3GL2,SPINT1,SYNE1	12
Formation of cilia	0.00185	AKAP9,ALPK1,C2CD3,CCDC57,CDC42BPG,CENPJ,CEP290,DNAAF1,DNAH5,DYNC2I1,DYNC2I2,FAM149B1,GFY,HDAC6,LAMA5,LMTK3,PKHD1,PTPDC1,RFX3,RPGR,SCLT1,TTC21A,WDR11,WDR90,ZNF423	25
Primary cardiomyopathy	0.00185	AKAP9,ANK2,CACNB2,DMTF1,DSP,FPGT-TNNI3K,HCN4,IL12B,LAMA2,LONP1,MRPL3,MYBPC2,MYH6,MYH7B,NOM1,OBSCN,PLEC,PSEN2,RPL3L,SCN10A,SYNE1,SYNE2,TAF1A,TRPM4,TTN	25
Abnormal morphology of photoreceptor inner segments	0.00191	CRX,IRS2,MTNR1A,PCARE,RPGR,USH2A	6
Centronuclear myopathy	0.00197	ITGA7,PLEC,RYR1,SCYL1,SYNE1,SYNM,TLN2,TTN	8
Immune response of epithelial cells	0.00198	DDX58,EXOC2,IL25,MERTK	4
Quantity of C22-ceramide	0.00198	ABCG5,EPAS1,NPC1L1,ORMDL2	4
Synthesis of phosphatidylinositol phosphate	0.00198	GAPVD1,PIK3C2B,PIKFYVE,PITPNM1	4
Congenital anomaly of eye	0.002	ABCB6,AP3B1,CHRDL1,CRYBB3,DYNC2I2,ELP4,FBN1,FKBP8,FREM1,FREM2,GCNT2,HDAC6,HPS4,HPS6,LONP1,LRP2,MAF,MYO18B,NECTIN1,ODAD1,PIGL,PRR12,RPGR,SIRT1,SMAD7,TCOF1,TYR,USH2A,WDR11,ZDBF2,ZNF469,ZXDA	32
Mobilization of triacylglycerol	0.00202	APOB,IL6ST,SIRT1	3
Accumulation of phosphatidylinositol phosphate	0.00202	NPC1,PIK3C2B,PIKFYVE	3
Cell cycle progression of eye cell lines	0.00202	AKAP9,ALDH3A1,WAPL	3
Conjugation of T lymphocytes	0.00202	LTK,PIP5K1C,TXK	3
Hereditary cerebral small vessel disease	0.00202	COLGALT1,NOTCH3,VWF	3
Abnormal morphology of viscerocranium	0.00202	FLNB,LRP2,TCOF1	3
Multiminicore disease	0.00202	RYR1,SLC7A11,TTN	3
Binding of dsRNA	0.00202	IFIH1,MSR1,SCARA3	3
Elimination of virus	0.00202	IFIH1,IFNL3,PRF1	3
Abnormality of limb	0.00208	ADAMTS16,ADAMTS2,ADAMTS6,ADAMTS8,AKAP11,ARAP3,BDKRB1,CD276,COL19A1,COL22A1,COL23A1,COL6A3,COL7A1,ELOVL4,FGFR3,FKBP8,FLNB,FN1,FREM2,HDAC6,HOXD10,HOXD9,HRNR,IL12B,IL1A,IL6ST,ITGA7,MEGF8,MMP19,MYOF,NOTCH3,NPPC,P2RX7,PAX1,PLEC,RP1L1,RYR1,SASH1,SCN10A,SPP1,SPRY2,SYNM,TCOF1	43
Familial congenital anomaly of limb	0.00212	BPTF,C2CD3,COL7A1,DHODH,DYNC2I1,DYNC2I2,ESCO2,FAM149B1,FBN1,FGFR3,FLNB,FREM2,HDAC6,HOXD10,KIAA0753,MECOM,MEGF8,MYO18B,ODAD1,PRDM1,RFNG,RP1L1,ZXDA	23
Genital tumor	0.00215	AATK,ABCA1,ADAM17,ADAMTS2,AGAP2,AKAP13,ALDH3A1,ANK2,ANO6,ANXA5,AP3B1,ARAP3,ATM,ATP6V0A1,BSG,C3AR1,CABIN1,CACNB2,CADPS,CASC3,CCR9,CDH13,CDH4,CERS3,CHRDL1,COL6A3,COL7A1,CRACD,CRTC3,CRX,CSMD2,CUL4A,CUL9,DCHS1,DCHS2,DCLRE1A,DHODH,DNAH14,DNAH3,DOCK2,DOCK5,DST,E2F7,EFCAB6,EIF4G3,ELAC2,EXO1,EXOC2,FANCI,FANCM,FBN1,FBXW7,FCGBP,FGFR3,FKBP4,FLG,FN1,FOXO3,FREM2,GEN1,GLDC,HELQ,HHLA2,HMCN1,HOXD10,IFIH1,IFIT3,I…	171
Stabilization of plasma membrane	0.00222	ANK3,DSP,IL1A,PARD3,PRKCZ	5
Tricuspid valve disorder	0.00222	ADAM17,IGF2R,MEGF8,SCN10A,ZFPM2	5
Hypoplasia of organ	0.00222	ABCA5,ABCC10,ADAM17,AFF1,AKAP13,APBB1,ATM,BLNK,CCNF,CENPB,CHD7,COASY,DLG1,DOCK2,ECE2,EPOR,ERN1,FGFR3,FKBP4,FREM1,HOXD9,IL6ST,INTS8,KRT10,LAMA1,LAMA2,LRP2,MECOM,MN1,MRTFB,OPHN1,PARD3,PAX1,POLD1,POMC,POU4F2,PRF1,PROS1,ROBO1,SCYL2,SIRT1,SIT1,SLC35C1,SLIT3,SPRY2,SPTAN1,TCF3,TCOF1,TTN,VPS13B,WDR11,ZFPM2,ZNF423	53
Chronic respiratory disorder	0.00224	ADAMTS2,ATP4B,CCDC40,DNAAF1,DNAH1,DNAH5,DRC1,DSP,EPOR,FAM13A,FBN1,FGFR3,FOXO3,GABRP,GRIN2C,HYDIN,IL6ST,LBP,LRP2,MPO,MTNR1A,ODAD1,PRF1,SIRT1,SLC7A11,SPP1,TET2,TF,TREM2	29
Hearing loss and retinitis pigmentosa	0.00231	ADGRV1,C10orf105,CRX,RPGR,USH1C,USH2A	6
Graft-vs-leukemia effect	0.00234	PRF1,SIGLEC1	2
Formation of membrane nanotubes	0.00234	MICAL2,TNFAIP2	2
Blood pressure of pulmonary alveolus	0.00234	AGT,PLA2G4A	2
Binding of Lassa virus	0.00234	LAMA1,LAMA2	2
Release of linoleic acid	0.00234	LIPG,PLA2G4A	2
Initiation of gastrulation	0.00234	LAMA1,LAMA5	2
Infection of mucosa	0.00234	CD4,IFNL3	2
Baroreceptor reflex of artery	0.00234	AGT,AVPR1A	2
Autosomal recessive peripheral neuropathy with or without impaired intellectual development	0.00234	MCM3AP,PNPLA7	2
Ingestion by peritoneal macrophages	0.00234	IL12B,MSR1	2
Singleton-Merten syndrome	0.00234	DDX58,IFIH1	2
Renal excretion of prostaglandin E2	0.00234	AGT,PLA2G4A	2
Vacuolation of tubulovesicular structures	0.00234	PDCD6IP,SH3GL2	2
Van Maldergem Wetzburger Verloes syndrome	0.00234	DCHS1,FAT4	2
Quantity of histiocytes	0.00234	ABCC10,PDGFC	2
Number of tubular cells	0.00234	FOXO3,SIRT1	2
Abnormal morphology of cochlear hair cell inter-stereocilial links	0.00234	ADGRV1,USH1C	2
Dyschromatosis universalis hereditaria	0.00234	ABCB6,SASH1	2
Abnormal morphology of bent humerus	0.00234	FGFR3,IL6ST	2
Excretion of thromboxane B2	0.00234	AGT,PLA2G4A	2
Autosomal recessive microcephaly and chorioretinopathy type 1	0.00234	KIF11,TUBGCP6	2
Engulfment of pyrenocytes	0.00234	MERTK,PROS1	2
Quantity of blood cells	0.00256	ABCA1,ABCC10,ADAM17,AFF1,AGT,AKAP13,ALDH2,AP3B1,APOB,ATM,AVPR1A,B4GALNT2,BLK,BLNK,BSG,C3AR1,CAPNS1,CCR9,CD4,CDH13,CENPX,CHD7,CMTM6,CUL4A,DDX58,DIDO1,DMTF1,DOCK2,EPAS1,EPOR,FBXW7,FOXO3,GCNT2,GCNT4,HIVEP3,IFNL3,IGF2R,IL12B,IL13RA2,IL1A,IL25,IL6ST,ITGAE,ITGB5,ITPR2,KDM5A,LAMA2,LGALS8,LIPG,LRRC32,MAF,MAP3K14,MECOM,MERTK,MGAT5B,MMP19,MPO,MR1,MRTFB,NCOR1,NFIL3,NLRC5,NOS1,NOTCH3,NPC1,NUP98,P2RX7,PARD3,P…	109
Quantity of ceramide	0.0026	ABCA1,CERS3,CERT1,ELOVL4,EPAS1,NPC1L1,ORMDL2,PLA2G4A,SIRT3,SPHK2,SPHKAP	11
Mitral valvular disease	0.00263	ADAM17,AGT,DCHS1,GABRP,MEGF8,SCN10A,SPP1,TF,TLL1,TNS1	10
Abnormal morphology of photoreceptor outer segments	0.00263	BSG,CRX,ELOVL4,IRS2,MERTK,MTNR1A,PCARE,RP1L1,RPGR,USH2A	10
Quantity of actin filaments	0.00263	FLNB,FN1,PLEC,POMC,PRKCZ,PTPN14,SLC9A1,SPP1,SPTAN1,TTN	10
Binding of fibroblasts	0.00263	AGT,CD248,COL7A1,FN1,IGF2R,MRC2,PLEC,RAPGEF1,SDC1,VCAN	10
Cardiac lesion	0.00266	ADAM17,AGT,ANXA5,CACNA1H,CAPNS1,CARD6,CREM,DSP,ERN1,FN1,KRT18,LARP6,MPO,MYH6,NECTIN2,NOS1,NOX5,P2RX7,PDE9A,PDGFC,PLA2G4A,SIRT1,SIRT3,SMAD7,SPP1,SPTAN1,TCF25,TRAF3IP2,UTRN	29
Quantity of filaments	0.00271	COL6A3,DSP,FLNB,FN1,IL12B,KIF18B,KRT18,PLEC,POMC,PRKCZ,PTPN14,SLC9A1,SPHK2,SPP1,SPTAN1,TTN	16
Catabolism of carbohydrate	0.00272	AP3B1,CEMIP,CTBS,ERN1,HK2,IL1A,INPP5F,MAN2B2,MAN2C1,MGAM,PLA2G4A,PNPLA7,PRELP,SDC1,SDC3,SLC9A1,SMPD4,VCAN	18
Transport of carboxylic acid	0.00272	ABCB11,ABCC10,ACSL5,ATM,BSG,CPT1B,CROT,NPC1,SLC13A2,SLC26A6,SLC27A6,SLC36A2,SLC6A11,SLC6A12	14
Retinal dystrophy	0.00277	ADGRV1,ARHGEF18,C10orf105,CEP290,CRX,CYP4V2,ELOVL4,KIF11,LRP2,MERTK,PCARE,RP1L1,RPGR,SCN10A,SLC7A14,SNRNP200,USH1C,USH2A,VCAN,ZFYVE26	20
Quantity of C24:1-ceramide	0.0028	EPAS1,NPC1,ORMDL2,SIRT3,SPHK2	5
Homeostasis of Na+	0.0028	AGT,CHP2,IL1A,SLC9A1,SPP1	5
Cryptophthalmos	0.0028	FREM1,FREM2,MYO18B,ODAD1,ZXDA	5
Quantity of focal adhesions	0.00284	CAPNS1,DNMBP,FLNB,FN1,PTPN14,RADIL,SLC9A1,SPP1,SPTAN1	9
Morphology of cardiac valve	0.00291	ADAM17,APOB,DCHS1,ECE2,IGF2R,MEGF8,SIRT1,TLL1,TNS1,ZFPM2	10
Microphthalmia-anophthalmia-coloboma spectrum	0.0031	ABCB6,DYNC2I2,ELP4,FKBP8,FREM1,HDAC6,LRP2,MAF,NECTIN1,PIGL,PRR12,SIRT1,SMAD7,TCOF1,WDR11,ZDBF2	16
Cognitive impairment	0.00315	ACP6,AGT,ANK2,ANK3,AP3B1,AP4B1,AP4E1,APBB1,APOB,ARHGEF10L,ATM,ATXN2L,AVPR1A,BPTF,BRAT1,CACNB2,CAMTA1,CAPN10,CDK13,CEP290,CERT1,CHD8,COL6A3,DNAH3,DOC2A,DSP,ELOVL4,EN2,EPOR,FKBP8,FMO5,FOXO3,FRY,GABRP,GARNL3,GBE1,GCNT2,HDAC6,IL12B,ITPR2,JPH3,KALRN,KDM5A,KDM5B,KIF11,KIF17,LAMA1,LAMA2,LRP2,MAF,MCM3AP,MN1,MPO,MTNR1A,NBEAL1,NOS1,NOTCH3,NR1I3,OBSL1,OPHN1,PHF3,PIGL,PIGY,PKD1L2,POLA1,POLD1,PRR12,PSEN2,PTPR…	92
Asthenozoospermia	0.00316	APOB,CATSPER3,CFAP91,CUL4A,DNAH1,DNAH11,DNAH5,EXO1,FKBP4,ODF1,PSME4,SEPTIN4,SIRT1,TTC21A	14
Quantity of hematopoietic progenitor cells	0.0032	ABCC10,AFF1,AKAP13,ALDH2,ATM,BLK,BLNK,CAPNS1,CCR9,CD4,CHD7,CUL4A,DIDO1,DMTF1,EPAS1,EPOR,FOXO3,HIVEP3,IL12B,IL13RA2,IL1A,IL6ST,ITPR2,LAMA2,MAF,MAP3K14,MECOM,MGAT5B,MMP19,NOTCH3,PAX1,PER2,PIM3,PROS1,SH2B3,SIPA1,SIRT1,SIT1,SLC29A1,SPP1,TCF3,TET2,TET3,TF,TMPRSS6,TNFRSF8,TRAF3IP2,TXK,WDFY4	49
Articular rigidity	0.00321	ADCY6,ECEL1,NEB,PIP5K1C,PLA2G4A,RYR1,SCN10A,SCYL2,SYNE1,TTN	10
Aneuploidy	0.00322	ATM,CUL9,DNA2,FBXW7,NCAPD3,NINL,NUAK1,PARPBP,RECQL,RGPD4 (includes others),SIRT1,WAPL	12
Hereditary cancer-predisposing syndrome	0.0033	A1CF,ALDH2,ATG2B,ATM,ATP4B,CACNA1I,ELAC2,ERN1,ESCO2,EXO1,FAM20A,FANCI,FANCM,FBXW7,FGFR3,GEN1,LAPTM5,LIFR,LTK,MN1,MR1,MRE11,MSR1,NCOR1,NHLRC2,NOTCH3,PKHD1,POLA1,POLD1,PPP3R2,PRF1,RAD51C,RECQL,RNF43,ROBO1,RPN1,RPS6KA1,SASH1,SF3B2,SH2B3,SLC29A1,SLC9A1,SMAD7,TET2,TFE3,TMPRSS6,TRAP1,TYR,USP53,WDR11,ZDBF2,ZFHX3	52
Fibrosis of heart	0.00337	ADAM17,AGT,CACNA1H,CAPNS1,CARD6,CREM,DSP,ERN1,FN1,KRT18,LARP6,MPO,MYH6,NECTIN2,NOS1,NOX5,PDE9A,PDGFC,PLA2G4A,SIRT3,SMAD7,SPP1,SPTAN1,TCF25,TRAF3IP2,UTRN	26
Vasoconstriction of mesenteric artery	0.00342	AGT,TRPC3,WNK4	3
Morphology of lung cell lines	0.00342	FBXW7,MYH4,PDCD6IP	3
Transport of sphingolipid	0.00342	CERT1,NPC1,NPC1L1	3
Association of plasma membrane	0.00342	ABCA1,SYTL2,SYTL3	3
Usher syndrome type 2	0.00342	ADGRV1,USH1C,USH2A	3
Secretion of cholesterol	0.00348	ABCA1,ABCB11,ABCG5,APOB,SORT1	5
Cross-linkage of peptide	0.00348	DSP,EVPL,FLG,FN1,KRT10	5
Quantity of vacuole	0.00348	FOXO3,LONP1,MAN2C1,MYOF,PIKFYVE	5
Storage of cholesterol	0.00348	ABCA1,APOB,MSR1,NPC1,TREM2	5
Abnormal morphology of lumbar vertebra	0.00348	DCHS1,FAT4,FKBP8,HOXD10,PAX1	5
Primary dilated cardiomyopathy	0.00349	AKAP9,ANK2,CACNB2,DMTF1,DSP,FPGT-TNNI3K,HCN4,LAMA2,MYH6,OBSCN,PSEN2,RPL3L,SYNE1,SYNE2,TTN	15
Abnormal morphology of atrium	0.0035	ADAM17,DCHS1,ECE2,FAT4,IGF2R,MEGF8,PARD3,SIRT1,TLL1,TNS1,TTN,ZFPM2	12
Quantity of epithelial tissue	0.0035	ABCA1,AP3B1,APOB,ATM,CD207,CRX,EPAS1,FGFR3,HIVEP3,IL1A,LAMA5,MAP3K14,PAX1,PDGFC,PRDM1,PROS1,PTPN12,SIRT1,SLIT3,SPP1,SPRY2,SYTL2,TNN	23
Valvulopathy	0.00351	ADAM17,AGT,APOB,CACNB2,CHD7,DCHS1,ECE2,FBN1,GABRP,IGF2R,MEGF8,PDIA2,ROBO1,SCN10A,SIRT1,SLC7A11,SPP1,TF,TLL1,TNS1,VWF,ZFPM2	22
Area of lesion	0.00354	ABCG5,AGT,APOB,IL6ST,LPA,MSR1,NPC1L1,OSMR,PAPPA,SLC9A1	10
Dupuytren contracture	0.00354	ADAMTS16,ADAMTS2,ADAMTS6,ADAMTS8,COL19A1,COL22A1,COL23A1,COL6A3,COL7A1,MMP19	10
Ciliopathy	0.00368	C2CD3,CCDC40,CEP290,CRX,DNAAF1,DNAH1,DNAH11,DNAH5,DRC1,DYNC2I1,DYNC2I2,ESCO2,FAM149B1,HYDIN,KATNIP,KIAA0753,MICALL2,ODAD1,RPGR,USH2A,ZNF423	21
Formation of muscle	0.00369	AKAP13,ANXA5,CACNA1H,CAPN2,CERT1,COL19A1,COL6A3,DLG1,DOCK5,EPOR,FLNB,FN1,HOXD10,HOXD9,IFI16,LAMA2,LAMA5,MRTFB,MYH6,MYO18B,MYOF,NEB,NOS1,OBSCN,PAPPA,PIP5K1C,PLEC,PRKCZ,RAPGEF1,RYR1,SDC1,SLIT3,SMAD7,SPRY2,TCF3,TTN,USP19,UTRN,ZFHX3,ZFPM2	40
Chemotaxis of bone marrow-derived neutrophils	0.0037	ARAP3,ARHGAP25,DOCK2,DOCK5	4
Area of atherosclerotic lesion	0.00373	ABCG5,AGT,APOB,LPA,NPC1L1,OSMR,PAPPA	7
Familial hypercholesterolemia	0.00373	ABCA1,ABCG5,APOB,CACNB2,LPA,NPC1L1,SORT1	7
Idiopathic scoliosis	0.00374	ADAM17,CHD7,DUSP16,IL6ST,PLCB2,SCN10A,TTN,UTRN	8
Long-QT syndrome	0.00374	AKAP9,ANK2,CACNB2,DSP,MYH6,TECRL,TRPM4,TTN	8
Hypoplasia	0.00385	ABCA5,ABCC10,ADAM17,AFF1,AKAP13,APBB1,ATM,BLNK,CCNF,CDK13,CENPB,CHD7,COASY,DLG1,DOCK2,ECE2,ELP4,EPOR,ERN1,FAM20A,FGFR3,FKBP4,FREM1,HOXD9,IL6ST,INTS8,KRT10,LAMA1,LAMA2,LRP2,MECOM,MN1,MRTFB,OPHN1,PARD3,PAX1,POLD1,POMC,POU4F2,PRF1,PROS1,PTPRF,ROBO1,SCYL2,SIRT1,SIT1,SLC35C1,SLIT3,SPRY2,SPTAN1,TCF3,TCOF1,TTN,VPS13B,VTI1B,WDR11,ZFPM2,ZNF423	58
Hereditary cancer	0.00385	A1CF,ALDH2,ATM,ELAC2,ESCO2,EXO1,FANCI,FANCM,FBXW7,FGFR3,GEN1,LAPTM5,LIFR,MRE11,MSR1,NCOR1,POLD1,PPP3R2,PRF1,RAD51C,RECQL,RNF43,RPN1,SASH1,SF3B2,SH2B3,SMAD7,TET2,TFE3,TMPRSS6,TRAP1,TYR,WDR11,ZFHX3	34
Hereditary hearing loss	0.00387	ADGRV1,C10orf105,CEMIP,CRX,DMXL2,DSPP,FGFR3,MAF,MCM2,MIA3,MYO1A,MYO1C,MYO1F,MYO3A,NUMA1,OTOF,OTOGL,POLD1,RPGR,TMIE,USH1C,USH2A	22
Disorder of stature	0.00389	APOB,ATXN2L,C2CD3,CDK13,CENPJ,CHD8,COL6A3,DNA2,DSP,DYNC2I1,DYNC2I2,FARSB,FBN1,FGFR3,FKBP8,FLNB,FN1,HDAC6,KIAA0753,MAF,MBTPS1,MIA3,NPPC,NSMCE2,OBSL1,PAPPA,PAPSS2,PKD1L2,POLA1,TRAIP,TREM2	31
Perivascular fibrosis	0.00389	ADAM17,AGT,CARD6,NOS1,SIRT3,TRAF3IP2	6
Abnormal morphology of cardiac valve	0.00393	ADAM17,DCHS1,ECE2,IGF2R,MEGF8,SIRT1,TLL1,TNS1,ZFPM2	9
Familial amyloidosis	0.00393	ABCA1,MPO,OSMR,POLA1,PSEN2,SDC1,TF,TREM2,VPS13B	9
Abnormal morphology of head	0.004	ADAM17,ADAMTS2,ADGRV1,AGT,ANK3,APBB1,APOB,ATM,BCAR3,BPTF,BRSK1,BSG,C2CD3,C3AR1,CDK13,CEP290,CHD7,CHL1,CLSTN3,CRX,DCHS1,DLG1,E2F7,ECE2,EDA,ELOVL4,EN2,ESCO2,EXO1,FAM20A,FARSB,FAT3,FAT4,FGFR3,FKBP8,FLNB,FREM1,GFY,IL12B,IRS2,KALRN,KIAA0753,LLGL1,LRP2,LRRC32,MAF,MAN2C1,MCM10,MECOM,MERTK,MN1,MTNR1A,MUC5B,MYO18B,NCOR1,NECTIN1,NEUROG2,NOS1,NOTCH3,NXNL1,OPHN1,OTOF,PCARE,PDCD6IP,PDGFC,PEG3,PER2,PLXNA2,POU4…	96
Anophthalmia or microphthalmia	0.00419	ABCB6,DYNC2I2,ELP4,FKBP8,FREM1,HDAC6,LRP2,MAF,NECTIN1,PRR12,SIRT1,SMAD7,TCOF1,WDR11	14
Familial heart conduction disorder	0.00421	AKAP9,ANK2,CACNA1E,CACNB2,DSP,MYH6,TRPM4,TTN	8
Cardiac fibrillation	0.00426	AGT,AKAP9,CACNB2,CNTN5,CREM,DSP,FOXO3,HCN4,KCNA7,MPO,MYBPC2,MYH6,NPC1L1,P2RX7,SCN10A,TF,TLR7,TRPM4,TTN,VWF	20
Response of epithelial cells	0.00427	DDX58,EXOC2,IL25,MERTK,SIRT1	5
Hyperactivation of leukocytes	0.00427	ATM,FOXO3,SIRT1,SPHK2,TLR7	5
Organization of anchoring junction	0.00427	CDH13,CDH4,CDH9,DSP,NECTIN1,NECTIN2,PLEC	7
Morphology of kidney	0.00428	ABCA1,AGT,AKAP11,BSG,CDH4,CDK13,CTBS,DCHS1,DGUOK,DLG1,ERN1,FAM20A,FAT4,FREM1,GCNT4,GLIS3,IGF2R,ITGA1,LRP2,MAN2C1,NOS1,PCCA,PKHD1,PLA2G4A,PTPRF,RFX3,SIRT1,SLC2A9,SLIT3,SMAD7,SPP1,SPRY2,TNS1,TRAF3IP2	34
Size of body	0.00436	ABCA1,ABCB11,ABCC10,ADAM17,ADAM22,AFF1,AGT,AKAP11,APBB1,APLP1,APLP2,APOB,ARHGEF28,ATM,BSG,CACNA1H,CAMTA1,CENPB,CEP290,CERS3,CHD7,COLGALT1,CPEB2,CUL9,CYP11B1,DGUOK,DLG1,DMTF1,E2F7,FAT4,FGFR3,FKBP4,FKBP8,FMO5,GLIS3,HK2,IGF2R,IL6ST,IRS2,ITPR2,JPH3,KALRN,KDM5A,LAMA2,LMTK3,MAF,MYH1,MYH4,MYOF,NCOR1,NECTIN1,NEUROG2,NFIL3,NOS1,NPPC,PAPPA,PDCD6IP,PEG3,PER2,PIM3,PLA2G4A,PLEC,POMC,RFX3,SCYL1,SH3GL2,SIRT1,SL…	83
Quantity of progenitor cells	0.00447	ABCC10,AFF1,AKAP13,ALDH2,ATM,BLK,BLNK,CAPNS1,CCR9,CD4,CHD7,CUL4A,DIDO1,DMTF1,EPAS1,EPOR,FOXO3,HIVEP3,IL12B,IL13RA2,IL1A,IL6ST,ITGA1,ITPR2,LAMA2,MAF,MAP3K14,MECOM,MGAT5B,MMP19,NOTCH3,PAX1,PER2,PIM3,PROS1,SH2B3,SIPA1,SIRT1,SIT1,SLC29A1,SPP1,SYNM,TCF3,TET2,TET3,TF,TMPRSS6,TNFRSF8,TRAF3IP2,TXK,WDFY4	51
Production of protein	0.00448	AKAP13,ATM,AVPR1A,BLNK,C3AR1,CABIN1,CD207,CD276,DDX58,DHRS4,HDAC6,HSD17B14,IFIT2,IL13RA2,IL25,IL6ST,LAX1,MAP3K14,MERTK,MGAT5B,MSR1,NFIL3,NUP98,PLCB2,PRF1,PSEN2,RIOX2,SDC1,SIGLEC1,SIRT1,TLR7,TRAF3IP2,UNC93B1	33
Nucleation of microtubules	0.00456	AKAP9,CCDC57,CENPJ,NINL,TUBGCP2,TUBGCP6	6
Formation of cellular protrusions	0.00459	ADAM22,AGAP2,AGT,AKAP9,ALPK1,ANK3,APLP2,ARHGEF28,BRSK1,C2CD3,CAPN2,CAPNS1,CARMIL2,CCDC57,CDC42BPG,CDC42EP1,CDH13,CENPJ,CEP290,CHL1,DLG1,DNAAF1,DNAH5,DNMBP,DOCK5,DYNC2I1,DYNC2I2,ECEL1,EIF4G3,EPHA8,EXOC2,FAM149B1,FBXW8,FGFR3,FN1,GFY,GORASP1,GPRIN1,HDAC6,IL1A,ITGA1,KALRN,LAMA1,LAMA5,LIFR,LLGL1,LMTK3,MICALL2,MICOS10-NBL1/NBL1,MRTFB,MYH7B,MYO1A,MYO3A,NOS1,NUAK1,OBSL1,OPHN1,PARD3,PIP5K1C,PKHD1,PLEC,POM…	94
Organization of organelle	0.00465	ABCA1,ADAMTS2,ADGRV1,ANK3,AP3B1,APBB1,ARHGAP25,ARHGEF28,CADPS,CAPN10,CDH13,CDH4,CDH9,CERT1,COLGALT1,CORO1B,DLG1,DNAJC13,DOP1B,DSP,EPAS1,FAT4,FBXW8,FN1,GORASP1,HPS4,HPS6,KASH5,KRT18,LONP1,MBTPS1,MFAP4,MIA3,MRE11,MYH4,MYO1A,MYOF,NECTIN1,NECTIN2,NLRP5,NUMA1,OBSL1,OMA1,P2RX7,PLEC,PLEK,POLRMT,SEC16A,SIRT1,SIRT3,SLC7A11,SMPD4,SNX33,SORT1,SPG11,SYN1,SYNE1,SYNE2,TF,TLL1,USH1C,VPS13C,WASHC5	63
Familial arrhythmia	0.00469	AKAP9,ANK2,CACNA1E,CACNB2,DSP,FBN1,HCN4,MYH6,PLEC,SCN10A,TECRL,TRPM4,TTN	13
Abnormal morphology of dilated renal tubule	0.00482	AGT,CDH4,DCHS1,FAM20A,GLIS3,PKHD1,SLC2A9,SPP1,TNS1	9
Autosomal recessive congenital myopathy	0.00485	MYO18B,NEB,PLEC,RYR1	4
Orofaciodigital syndrome	0.00485	C2CD3,ESCO2,KIAA0753,SCLT1	4
Dynamics of microtubules	0.00485	DSP,KIF17,MTUS1,RANBP2	4
Development of body axis	0.00489	AATK,ABCB6,ADAM17,ADGRV1,APBB1,APLP1,APLP2,APOB,ATM,BCAR3,BPTF,BSG,C2CD3,C3AR1,CCNF,CENPJ,CEP290,CHD7,CHD8,CHL1,CHRDL1,CREM,CRX,DLG1,DNAH11,DNAH5,DSP,DSPP,EDA,ELOVL4,EN2,EPOR,FAM20A,FAT3,FAT4,FBXW7,FGFR3,FKBP8,FN1,FOXO3,FREM2,GABRP,HK2,HOXD10,HOXD9,HPS6,HYDIN,IFI16,IRS2,LAMA5,LGR5,LLGL1,LRP2,LRRC32,MAF,MECOM,MERTK,MRTFB,MTNR1A,MYO3A,NCOR1,NECTIN1,NEUROG2,NOTCH3,NXNL1,OSMR,PARD3,PCARE,PEG3,PER2,PG…	105
Liver Damage	0.00492	ABCB11,ALDH2,ALDH3A1,BSG,C3AR1,IFIH1,IL1A,IL6ST,KRT18,LBP,MAP3K14,NPC1,NR1I3,P2RX7,PAPSS2,PARD3B,PRF1,PRKCZ,SIRT1,SIRT3,SLC7A11,SORT1	22
Malignant genitourinary solid tumor	0.00495	AATK,ABCA1,ADAM17,ADAMTS2,ADAMTS6,ADAMTS8,AGAP2,AKAP13,ALAS2,ALDH3A1,ANK2,ANO6,ANXA5,AP3B1,ARAP3,ASF1B,ASNS,ATM,ATP6V0A1,BSG,C3AR1,CABIN1,CACNA1H,CACNB2,CADPS,CASC3,CCDC180,CCR9,CCT3,CD276,CD4,CDH13,CDH4,CERS3,CERT1,CHD6,CHRDL1,COL6A3,COL7A1,CPEB2,CRACD,CRTC3,CRX,CSMD2,CUL4A,CYP4Z1,DCHS1,DCHS2,DHODH,DNAH14,DNAH3,DNHD1,DOCK2,DOCK5,DST,E2F7,EFCAB6,EIF4G3,ELAC2,EPAS1,EXO1,EXOC2,FANCI,FANCM,FBN1,FBXW…	229
Anogenital cancer	0.00496	A1CF,AATK,ABCA1,ADAM17,ADAMTS2,ADAMTS6,ADAMTS8,AGAP2,AKAP13,ALDH3A1,ANK2,ANO6,ANXA5,AP3B1,ARAP3,ASF1B,ATM,ATP6V0A1,BSG,C3AR1,CABIN1,CACNA1H,CACNB2,CADPS,CASC3,CCDC180,CCR9,CCT3,CD276,CD4,CDH13,CDH4,CERS3,CERT1,CHRDL1,COL6A3,COL7A1,CPEB2,CRACD,CRTC3,CRX,CSMD2,CUL4A,CYP4Z1,DCHS1,DCHS2,DHODH,DNAH14,DNAH3,DOCK2,DOCK5,DST,E2F7,EFCAB6,EIF4G3,ELAC2,EPAS1,ESCO2,EXO1,EXOC2,FANCI,FANCM,FBN1,FBXW7,FCGBP,FGD…	210
Arrhythmia of heart ventricle	0.00503	AKAP9,ANK2,CACNB2,DSP,HCN4,KCNA7,MYH6,P2RX7,RYR1,SCN10A,TECRL,TRPM4,TTN	13
Binding of connective tissue cells	0.00512	AGT,CD248,CD4,COL7A1,EPHA8,FBN1,FN1,IGF2R,LGALS8,MRC2,NELL1,PDCD6IP,PLEC,RAPGEF1,SDC1,SPP1,TLN2,VCAN	18
Abnormal morphology of outer nuclear layer	0.00514	BSG,C3AR1,CRX,MERTK,NXNL1,PCARE,POU4F2,RP1L1,RPGR,SIRT1	10
Morphology of retinal cells	0.00516	BSG,C3AR1,CRX,ELOVL4,FAT3,IRS2,MERTK,MTNR1A,NEUROG2,PCARE,PLXNA2,RP1L1,RPGR,SIRT1,USH2A	15
Growth failure or short stature	0.00517	ABCA1,ABCB11,AKAP13,APLP2,ATM,C2CD3,CDK13,CENPJ,CHD7,COLGALT1,DCHS1,DMTF1,DNA2,DYNC2I1,DYNC2I2,E2F7,ERN1,FBN1,FBXW7,FBXW8,FGFR3,FKBP4,FLNB,FN1,GLIS3,HDAC6,HK2,ITGA7,ITPR2,KALRN,KDM5B,KIAA0753,LAMA1,LAMA2,MAF,MBTPS1,METTL14,MIA3,MTNR1A,MUC5B,NEB,NEUROG2,NOTCH3,NPPC,NSMCE2,OBSL1,PAPPA,PAPSS2,PARD3,PIM3,POLA1,PSEN2,PTPN12,RASIP1,RFX3,RTL1,SCN10A,SCYL1,SCYL2,SH3GL2,SIRT1,SLC35C1,SNAP91,SPINT1,SYNE1,T…	73
Severe anemia	0.00518	EPOR,MR1,NCOR1,PPP3R2,TF	5
Usher syndrome	0.00518	ADGRV1,C10orf105,CRX,USH1C,USH2A	5
Myocardial fibrosis	0.00518	AGT,FN1,LARP6,TCF25,UTRN	5
Atherosclerotic lesion	0.00519	ABCA1,ABCG5,AGT,AKAP13,APOB,FN1,IL25,LIPG,LPA,MPO,MSR1,NOS1,NPC1,NPC1L1,OSMR,PAPPA,SPP1,TREM2,VCAN	19
Familial cardiomyopathy	0.00519	AKAP9,ANK2,CACNB2,DSP,HCN4,LAMA2,LONP1,MRPL3,MYH6,MYH7B,OBSCN,PLEC,PSEN2,RPL3L,SCN10A,SYNE1,TAF1A,TRPM4,TTN	19
Congenital anomaly of limb	0.00522	BPTF,C2CD3,COL7A1,DHODH,DYNC2I1,DYNC2I2,ESCO2,FAM149B1,FBN1,FGFR3,FLNB,FREM1,FREM2,HDAC6,HIVEP3,HOXD10,IGF2R,KIAA0753,MECOM,MEGF8,MYO18B,ODAD1,PRDM1,RFNG,RP1L1,SCLT1,ZXDA	27
Failure of heart	0.00524	AGT,AKAP9,ANK2,ASIC4,ATP4B,AVPR1A,CACNB2,CAPNS1,EPOR,GABRP,IGF2R,IL1A,ITPR2,KCNA7,KRT18,MPO,NOS1,NOTCH3,NOX5,PDE9A,SIRT1,SLC7A11,SLC9A1,SPTAN1,TCF25,TF,TLL1,TRPM4,TTN,VWF,ZFPM2	31
Breakage of DNA	0.00524	ATM,DCLRE1A,FBXO44,FN1,HLTF,MCM3AP,MRE11,NOS1,PRKCZ,REXO4,TRAIP	11
Formation of solid tumor	0.00525	ABCA1,ADAM17,ADAMTS2,AFF1,AGAP2,AGT,ALAS2,ALDH2,ANK2,ANK3,ANKRD36C,ANO6,ANXA4,ANXA5,APOBEC3F,ARHGEF10L,ASNS,ATF7IP,ATM,ATP4B,B3GNT6,B4GALNT2,BLK,BOK,BSG,C10orf105,C3AR1,CACNB2,CAMTA1,CCDC68,CD207,CD276,CD4,CDH13,CDH4,CDK13,CEMIP,CENPX,CERT1,CHD7,CHP2,CHRDL1,COL6A3,COL7A1,CUL4A,CUL9,CYP11B1,DCHS1,DCLRE1A,DEPP1,DIDO1,DMTF1,DMXL2,DNA2,DNAH14,DNHD1,DSP,DST,E2F7,ECE2,EPAS1,EXO1,FANCI,FANCM,FBN1,FBXW7,…	219
Abnormal morphology of eye	0.00526	ADAM17,APOB,BCAR3,BSG,C3AR1,CRX,DLG1,ELOVL4,FAT3,IRS2,MAF,MERTK,MTNR1A,NECTIN1,NEUROG2,NOTCH3,NXNL1,PCARE,PER2,PLXNA2,POU4F2,PSEN2,PTPRF,RP1L1,RPGR,SIRT1,SORT1,TCOF1,USH2A,VPS13B	30
Bitter taste sensitivity	0.00527	GNAT3,PLCB2,TRPM4	3
Production of phosphatidylinositol-3-phosphate	0.00527	GAPVD1,PIK3C2B,PIKFYVE	3
Mitosis of lung cancer cell lines	0.00527	CENPJ,CUL9,NUMA1	3
Phagocytosis of photoreceptor outer segments	0.00527	ITGB5,MERTK,PROS1	3
Morphology of sarcomere	0.00532	AKAP13,KALRN,NEB,NOS1,SYNM,TTN	6
Extracranial solid tumor	0.00535	A1CF,AANAT,AATK,ABCA1,ABCA5,ABCB11,ACSL5,ADAM17,ADAMTS2,ADAMTS6,ADAMTS8,AGAP2,AGT,AKAP13,ALAS2,ALDH2,ALDH3A1,ANK2,ANK3,ANO6,ANXA11,ANXA4,ANXA5,AP3B1,ARAP3,ARHGEF10L,ARHGEF28,ASF1B,ASNS,ATF7IP,ATM,ATP4B,ATP6V0A1,B3GNT6,B4GALNT2,BDKRB1,BLK,BOK,BSG,C3AR1,CABIN1,CACNA1H,CACNB2,CADPS,CARMIL2,CASC3,CCDC180,CCDC68,CCR9,CCT3,CD207,CD248,CD276,CD4,CDH13,CDH4,CEMIP,CENPX,CERS3,CERT1,CHD6,CHD7,CHP2,CHRDL1,C…	376
Genitourinary tumor	0.00539	A1CF,AATK,ABCA1,ADAM17,ADAMTS2,ADAMTS6,ADAMTS8,AGAP2,AKAP13,ALAS2,ALDH3A1,ANK2,ANO6,ANXA5,AP3B1,ARAP3,ASF1B,ASNS,ATM,ATP6V0A1,BSG,C3AR1,CABIN1,CACNA1H,CACNB2,CADPS,CASC3,CCDC180,CCR9,CCT3,CD276,CD4,CDH13,CDH4,CERS3,CERT1,CHD6,CHRDL1,COL6A3,COL7A1,CPEB2,CRACD,CRTC3,CRX,CSMD2,CUL4A,CUL9,CYP4Z1,DCHS1,DCHS2,DCLRE1A,DHODH,DMTF1,DNAH14,DNAH3,DNHD1,DOCK2,DOCK5,DST,E2F7,EFCAB6,EIF4G3,ELAC2,EPAS1,ESCO2,EX…	252
Quantity of pre-B lymphocytes	0.00574	AFF1,AKAP13,ATM,BLK,BLNK,CCR9,ITPR2,MAP3K14,MGAT5B,PIM3,SH2B3,TCF3,TET2,TET3,TRAF3IP2,WDFY4	16
Fibrogenesis	0.00577	AKAP11,AKAP13,AKAP9,ARHGEF10L,ARHGEF18,AVPR1A,C3AR1,CENPJ,CERT1,COL6A3,CRACD,DLG1,DOCK5,EPAS1,FBXW7,FKBP4,FN1,HDAC6,IL1A,ITGB5,KIF17,KRT75,LBP,LIMCH1,LPA,MAGI1,MAP7D3,MICALL2,MYH6,MYO1C,NEB,NUMA1,OBSCN,PDCD6IP,PFDN5,PIK3C2B,PITPNM1,PLA2G4A,PLEC,PSRC1,ROBO1,SLC9A1,SPRY2,SYNM,TMEM184A,TNS1,TTN	47
Primary genetic hyperlipidemia	0.00587	ABCA1,ABCG5,AGT,APOB,CACNB2,LPA,NPC1L1,PPP3R2,SORT1	9
Epithelial neoplasm	0.00589	ABCA1,ABCB11,ADAM17,ADAMTS2,ADAMTS6,ADAMTS8,AFF1,AGAP2,AGT,ALAS2,ALDH2,ALDH3A1,ANO6,ANXA4,ANXA5,ARHGEF10L,ASF1B,ASNS,ATF7IP,ATM,ATP4B,B3GNT6,B4GALNT2,BDKRB1,BLK,BOK,BSG,C10orf105,C3AR1,CACNA1H,CACNB2,CADPS,CCDC180,CCDC68,CCR9,CD207,CD276,CD4,CDH13,CDH4,CEMIP,CENPX,CERT1,CHD6,CHD7,CHP2,CHRDL1,CNTNAP5,COL6A3,COL7A1,CRACD,CUL4A,CYP11B1,CYP4Z1,DCLRE1A,DDX51,DDX58,DHODH,DIDO1,DNA2,DNAH14,DNHD1,DOCK2,D…	257
Joubert syndrome	0.00589	C2CD3,CEP290,ESCO2,FAM149B1,KATNIP,KIAA0753,MICALL2,ZNF423	8
Familial congenital heart disease	0.00601	AKAP9,ANK2,CDK13,CHD7,DSP,ECE2,KDM5A,MRTFB,MYH6,PIGL,ROBO1,SMAD7,TECRL,TLL1,TRPM4,TTN,WDR11,ZFPM2	18
Development of genitourinary system	0.00603	ABCA1,ADAMTS16,ADAMTS2,AGAP2,AGT,AKAP9,ANXA4,AP3B1,APOB,ATM,BPTF,BSG,C3AR1,CCNF,CDH4,CDK13,CENPB,CERS3,CHD7,COLGALT1,CREM,CTCFL,CUL4A,DCHS1,DDX20,DGUOK,DLG1,DMRTA1,DMXL2,DSPP,E2F7,EIF4G3,EPAS1,EXO1,FAT4,FBN1,FBXW7,FBXW8,FKBP4,FMO5,FN1,FOXO3,FREM1,GCNT4,HDAC6,HOXD9,HROB,IGF2R,IRS2,ITGA1,KALRN,KASH5,KDM5B,LAMA5,LIFR,LRGUK,LRP2,MERTK,METTL14,MMP19,NECTIN2,NLRP14,NOS1,NPPC,OMA1,PABPC1L,PARD3,PKHD1,PM…	97
Syndromic ciliopathy	0.00606	C2CD3,CCDC40,CEP290,CRX,DNAAF1,DNAH1,DNAH11,DNAH5,DRC1,ESCO2,FAM149B1,HYDIN,KATNIP,KIAA0753,MICALL2,ODAD1,RPGR,USH2A,ZNF423	19
Abnormal morphology of retinal layer	0.0062	APOB,C3AR1,CRX,FAT3,MERTK,NECTIN1,NEUROG2,PCARE,PLXNA2,POU4F2,PTPRF,SIRT1,SORT1	13
Papillary renal cell carcinoma	0.00621	ASNS,E2F7,EXO1,FBXW7,FGFR3,FOXO3,LRP2,MERTK,NAALADL1,PABPC1L,SF3B2,SLC7A11,SLIT3,TFE3,TM4SF19	15
Cerebral small vessel disease	0.00622	AGT,CACNB2,COLGALT1,NOTCH3,VWF	5
Contractility of skeletal muscle	0.00622	COL6A3,MYH1,MYH4,NOS1,RYR1	5
Growth of skeleton	0.00622	EPAS1,FGFR3,NCOR1,NPPC,SIRT1	5
Cell spreading of sarcoma cell lines	0.00622	CAPN2,FLNB,FN1,SPRY2	4
Adhesion of blood cells	0.00623	ADAM17,AGT,ARAP3,BDKRB1,CCR9,CD4,DNAJC1,DOCK2,FBN1,FN1,IL1A,IL6ST,ITGA1,ITGA7,LAMA5,LBP,LGALS8,LIPG,MAP3K14,MCAM,MPO,MSR1,NOS1,ORM1,P2RX7,PIP5K1C,PLCB2,SIPA1,SLC35C1,SPP1,TLR7,TNFRSF8,TRAF3IP2,TREM2,UTRN,VWF	36
Morphology of urinary system	0.00623	ABCA1,AGT,AKAP11,BSG,CDH4,CDK13,CTBS,DCHS1,DGUOK,DLG1,DMTF1,ERN1,FAM20A,FAT4,FREM1,GCNT4,GLIS3,IGF2R,ITGA1,LRP2,MAN2C1,NOS1,PCCA,PKHD1,PLA2G4A,PTPRF,RFX3,SIRT1,SLC2A9,SLIT3,SMAD7,SPP1,SPRY2,TNS1,TRAF3IP2,ZFYVE26	36
Maintenance of photoreceptors	0.00625	ADGRV1,BSG,CEP290,NXNL1,RP1L1,USH1C,USH2A	7
Remodeling of vitelline vessel	0.00625	ARAP3,CCNF,EPN1,FBXW7,FN1,PSEN2,RASIP1	7
Congenital heart disease	0.00642	ADAM17,ADAMTS6,AKAP9,ANK2,CDK13,CEP290,CHD7,DNAH11,DNAH5,DRC1,DSP,ECE2,FREM2,KDM5A,LRP2,MEGF8,MRTFB,MYH6,PDIA2,PIGL,PRDM1,PSEN2,RFX3,ROBO1,SIRT1,SMAD7,TECRL,TLL1,TRPM4,TTN,WDR11,ZFPM2	32
Quantity of mononuclear leukocytes	0.00649	ADAM17,AFF1,AGT,AKAP13,AP3B1,ATM,AVPR1A,B4GALNT2,BLK,BLNK,BSG,C3AR1,CCR9,CD4,CDH13,CENPX,CHD7,CMTM6,DDX58,DIDO1,DMTF1,DOCK2,FOXO3,GCNT2,HIVEP3,IFNL3,IGF2R,IL12B,IL1A,IL25,IL6ST,ITGAE,ITGB5,ITPR2,LAMA2,LGALS8,LRRC32,MAF,MAP3K14,MERTK,MGAT5B,MMP19,MPO,MR1,NFIL3,NLRC5,NOTCH3,NPC1,NUP98,P2RX7,PAX1,PIKFYVE,PIM3,PRDM1,PRF1,PSMB11,RNF31,SDC1,SH2B3,SHCBP1,SIGLEC1,SIPA1,SIRT1,SIT1,SLC35C1,SLC9A1,SMAD7,SPH…	79
Diameter of cells	0.00655	AGT,IL6ST,PLA2G4A,PLEC,SCYL1,SH2B3,SPP1,SYNM	8
Leukocytosis	0.00659	ATP4B,BSG,FGFR3,IL1A,IL25,IL6ST,PLA2G4A,POLA1,POLD1,PRDM1,PSEN2,SPP1,TET2,TNFRSF8,TRAF3IP2	15
Morphology of muscle cells	0.00676	ADAM17,AGT,AKAP13,CACNA1H,CAPNS1,CARD6,CREM,FN1,FOXO3,IL1A,IL6ST,ITGA7,KALRN,LAMA2,MPO,MYH4,MYH6,NEB,NOS1,NOX5,P2RX4,PDE9A,PLA2G4A,PLEC,RYR1,SCYL1,SIRT1,SIRT3,SLC9A1,SMAD7,SPP1,SPTAN1,SYNE1,SYNM,TRAF3IP2,TRPM2,TTN,UTRN	38
T wave changes	0.00679	CACNB2,VWF	2
Cell spreading of lung cell lines	0.00679	FN1,PDCD6IP	2
Antiapoptosis of stomach cancer cell lines	0.00679	FN1,SPP1	2
Alkalinization of cytoplasm	0.00679	CHP2,SLC9A1	2
Cancer anemia	0.00679	EPOR,TF	2
Short rib thoracic dysplasia type 3 with polydactyly	0.00679	DYNC2I1,DYNC2I2	2
Familial hemophagocytic lymphohistiocytosis type 2	0.00679	LIFR,PRF1	2
Assembly of axon initial segments	0.00679	ANK2,SPTAN1	2
Closure of autophagosomes	0.00679	ATG2B,VPS37A	2
Growth of primordial ovarian follicle	0.00679	FOXO3,NPPC	2
Hypoplasia of temporal bone	0.00679	MN1,TCOF1	2
Lymphomatous meningitis	0.00679	POLA1,POLD1	2
Quantity of Th3 cells	0.00679	AGT,MERTK	2
Stabilization of intermediate filaments	0.00679	DSP,KRT18	2
Innate immune response of dendritic cells	0.00679	FN1,TLR7	2
Susceptibility to recurrent pregnancy loss 3	0.00679	ANXA5,PKHD1	2
Rotation of Nucleus	0.00679	SYNE1,SYNE2	2
Severe movement disorder	0.00679	NOS1,SPTAN1	2
Abnormal morphology of common carotid artery	0.00679	MRTFB,P2RX4	2
Progeroid features	0.00679	FBN1,POLD1	2
Lack of plasma cells	0.00679	CD4,PRDM1	2
Release of hydrocortisone	0.00679	AGT,POMC	2
Quantity of Deiters' cells	0.00679	FGFR3,SPRY2	2
Sliding of actin filaments	0.00679	MYH6,TTN	2
Response of stem cells	0.00679	IL25,SH2B3	2
Stuve-Wiedemann syndrome	0.00679	IL6ST,LIFR	2
Hypotelorism	0.00679	SIRT1,WDR11	2
Autosomal dominant craniofacial dysostosis	0.00679	FGFR3,TCOF1	2
Arrest in cell cycle progression of eye cell lines	0.00679	AKAP9,WAPL	2
Size of vacuole	0.00679	ERN1,PIKFYVE	2
Polyglucosan body myopathy	0.00679	GYG1,RNF31	2
Secretion of green fluorescent protein	0.00679	AGT,USP19	2
Usher syndrome type 2A	0.00679	ADGRV1,USH2A	2
Cerebral atherosclerosis	0.00679	ABCA1,LPA	2
Thickening of tunica media	0.00679	AGT,IL6ST	2
Excitatory postsynaptic potential	0.00696	CADPS,CLSTN3,GRIN2C,JPH3,KALRN,OPHN1,OTOF,P2RX4,PIP5K1C,PRKCZ,RAB3GAP1,SEZ6,SH3GL2,SLC29A1,SNAP91,SYN1,TMEM25	17
Benign breast disease	0.00699	AGAP2,APLP2,CERS3,DMTF1,FBXW7,FGFR3,IRS2,PARPBP,PCCA,PIP5K1C,SCYL2,SDC1,SH3GL2,SPINT1,SYNE1	15
Quantity of immunoglobulin	0.00703	AKAP13,ATM,AVPR1A,BLNK,C3AR1,CABIN1,CD207,CD276,DHRS4,HDAC6,HSD17B14,IFIT2,IL13RA2,IL25,IL6ST,LAX1,MAP3K14,MERTK,MGAT5B,MSR1,NFIL3,NUP98,PLCB2,PRF1,PSEN2,RIOX2,SDC1,SIGLEC1,SIRT1,TRAF3IP2	30
Mass of left ventricle	0.00705	AGT,EPOR,PDE9A,PLA2G4A,SMAD7,THBS4,TTN	7
Shape change of connective tissue cells	0.00705	AGT,FBN1,FN1,P2RX7,RAPGEF1,SLC9A1,TNS1	7
Circulation of blood	0.00708	AVPR1A,C3AR1,CAPN2,CHD7,LPA,MYOF,NOTCH3,PSEN2,SMAD7	9
Miniature excitatory postsynaptic currents	0.00708	CADPS,CLSTN3,GRIN2C,KALRN,OTOF,PIP5K1C,SH3GL2,SLC29A1,SNAP91	9
Hirschsprung disease 1	0.0071	CCR9,CNTN5,FAT3,FBN1,NUP98,THBS4	6
Quantity of IL-6 in blood	0.00719	C3AR1,IFI16,IFIT2,IL6ST,LRRC19,POMC,PRF1,SIGLEC1,SIRT3,SPP1,TRADD	11
Hypertrophy of cardiac muscle	0.00735	ADAM17,AGT,CACNA1H,CARD6,CREM,FOXO3,IL6ST,NOX5,P2RX4,PDE9A,SIRT1,SIRT3,SLC9A1,SMAD7,SPTAN1,TRAF3IP2,TTN	17
Quantity of kidney cells	0.0074	FOXO3,HDAC6,PRDM1,SIRT1,SPP1	5
Abnormal morphology of sarcomere	0.0074	AKAP13,KALRN,NEB,SYNM,TTN	5
Activation of T lymphocytes	0.00745	ANO6,C3AR1,CD276,CD4,DDX58,DLG1,DOCK2,FN1,FOXO3,GIMAP6,HDAC6,HHLA2,IFNL3,IL12B,IL13RA2,IL1A,IL6ST,LAPTM5,LAX1,LRRC32,MERTK,MMP19,MR1,NFIL3,PRDM1,PRF1,RFNG,SIRT1,SIT1,SPHK2,SPP1,TLR7,TRAF3IP2,UNC93B1,VTI1B	35
Degeneration of photoreceptors	0.00747	ABCA1,BSG,CRX,ELOVL4,IRS2,MERTK,MTNR1A,OPN1SW,PCARE,PFDN5,RP1L1,USH2A	12
Tumorigenesis of tissue	0.00757	ABCA1,ABCB11,ADAM17,ADAMTS2,ADAMTS6,ADAMTS8,AFF1,AGAP2,AGT,ALAS2,ALDH2,ALDH3A1,ANO6,ANXA4,ANXA5,ARHGEF10L,ASF1B,ASNS,ATF7IP,ATM,ATP4B,B3GNT6,B4GALNT2,BDKRB1,BLK,BOK,BSG,C10orf105,C3AR1,CACNA1H,CACNB2,CADPS,CCDC180,CCDC68,CCR9,CD207,CD276,CD4,CDH13,CDH4,CEBPZ,CEMIP,CENPX,CERT1,CHD6,CHD7,CHP2,CHRDL1,CNTNAP5,COL6A3,COL7A1,CPT1B,CRACD,CUL4A,CYP11B1,CYP4Z1,DCLRE1A,DDX51,DDX58,DHODH,DIDO1,DNA2,DNAH14,D…	268
Familial arrhythmogenic right ventricular dysplasia type 1	0.00762	DSP,PLEC,TTN	3
Formation of stratum corneum	0.00762	ELOVL4,PRDM1,PRSS8	3
Contractility of connective tissue cells	0.00762	MRTFB,NOS1,VCAN	3
Severe disorder of pancreas	0.00762	CREM,GLIS3,IRS2	3
Hypertrophy of tissue	0.00771	ADAM17,AGT,ATM,CACNA1H,CARD6,CREM,FGFR3,FLNB,FOXO3,IL25,IL6ST,MBTPS1,MMP19,NOS1,NOX5,NPPC,P2RX4,PDE9A,SIRT1,SIRT3,SLC9A1,SMAD7,SPTAN1,TRAF3IP2,TREM2,TTN	26
Hypertrophy of connective tissue	0.00775	ATM,FGFR3,FLNB,MBTPS1,MMP19,NPPC,SIRT1,SMAD7,TREM2	9
Atrophy of cells	0.00775	ATM,FOXO3,ITGA7,MYH4,PSEN2,SCYL1,SIRT1,TTN,USP19	9
Initial DNA end resection	0.00783	EXO1,FANCM,RIF1,SETMAR	4
Psoriasiform dermatitis	0.00783	C3AR1,FN1,IL12B,TNFRSF8	4
Development of head	0.00788	AATK,ABCB6,ADAM17,ADGRV1,APBB1,APLP1,APLP2,APOB,ATM,BCAR3,BPTF,BSG,C2CD3,C3AR1,CCNF,CEP290,CHD7,CHD8,CHL1,CHRDL1,CREM,CRX,DLG1,DNAH5,DSP,DSPP,EDA,ELOVL4,EN2,EPOR,FAM20A,FAT3,FAT4,FBXW7,FGFR3,FKBP8,FN1,FOXO3,FREM2,GABRP,HK2,HPS6,HYDIN,IFI16,IRS2,LAMA5,LGR5,LLGL1,LRP2,LRRC32,MAF,MECOM,MERTK,MRTFB,MTNR1A,MYO3A,NCOR1,NECTIN1,NEUROG2,NOTCH3,NXNL1,OSMR,PARD3,PCARE,PER2,PITPNM1,PLXNA2,POU4F2,PRDM1,PSEN2…	98
Familial Alzheimer disease	0.00792	ABCA1,MPO,PSEN2,SDC1,TF,TREM2,VPS13B	7
Morphology of cardiovascular system	0.00795	ABCA1,ABCA5,ADAM17,ADAMTS2,AGT,AKAP13,AKAP9,ANK2,ANK3,APOB,ATP4B,CABIN1,CACNA1H,CACNB2,CAPN2,CAPNS1,CARD6,CCNF,CDK13,CREM,DCHS1,DGUOK,DMTF1,DNAH11,DSP,E2F7,ECE2,EPAS1,EPN1,EPOR,ERN1,FAT4,FBN1,FBXW7,FN1,FOXO3,FPGT-TNNI3K,GBE1,HCN4,IGF2R,IL1A,IL6ST,ITGA7,LAMA2,LDLRAD3,LTK,MECOM,MEGF8,MERTK,MRTFB,MYBPC2,MYH6,NOS1,NOTCH3,NOX5,OBSCN,P2RX4,P2RX7,PAPPA,PARD3,PDE9A,PDGFC,PER2,PLA2G4A,PLEC,PRDM1,PROS1,PSE…	92
Microcephaly	0.00796	AGT,ATM,BPTF,CENPJ,CEP290,CHD7,DNA2,ELAC2,FANCI,FARSB,FAT4,FREM1,FREM2,KIF11,MRE11,NCAPD3,NSMCE2,POLA1,RAD51C,SPTAN1,TCOF1,TOP3A,TRAIP,TUBGCP2,TUBGCP6,VPS13B,WDR11,ZNF592	28
Infection by HIV-1	0.00802	AGAP2,AKAP13,ATP6V0A1,BLK,CD4,CNST,COASY,CRTC3,DUSP16,EFHC2,EPAS1,ERICH6B,GABRP,GAPVD1,HMCN2,IL1A,KIF17,KIF2B,LAPTM5,LNX2,MAP3K14,MECOM,MR1,MRE11,MRPL10,MUC5B,MYO1F,MYOF,NCOA6,NDUFB7,NGLY1,NUP98,PDCD6IP,PHF3,PIGY,PIP5K1C,PKD1L2,PPM1N,PSEN2,PSMD6,RANBP2,RAPGEF1,RGPD4 (includes others),RSL1D1,SDC1,SF3B2,SHCBP1,SIGLEC1,SLC27A6,SOWAHA,SPTAN1,TFE3,TMEM181,TRIM66,USP6,VWF,YTHDC2	57
Neutrophilia	0.00804	BSG,IL1A,IL25,IL6ST,PLA2G4A,PRDM1,SPP1,TRAF3IP2	8
Ichthyosis	0.00804	CERS3,ELOVL4,FLG,IL12B,KRT10,LIPN,PIGL,PRSS8	8
Nonhematologic malignant neoplasm	0.0081	ABCB11,ADAM17,ADAMTS2,ADAMTS6,ADAMTS8,ADGRV1,AFF1,AGAP2,AGT,ALAS2,ALDH2,ALDH3A1,ANK3,ANXA4,ANXA5,APOBEC3F,ARHGEF10L,ASF1B,ASNS,ATF7IP,ATM,ATP4B,B3GNT6,B4GALNT2,BDKRB1,BLK,BSG,C3AR1,CACNA1H,CACNB2,CADPS,CAMTA1,CCDC180,CCR9,CD207,CD276,CD4,CDH13,CDH4,CDK13,CEMIP,CENPX,CERT1,CHD6,CHD7,CHL1,CHRDL1,CNTNAP5,COL6A3,CRACD,CSMD2,CUL4A,CYP11B1,CYP4Z1,DDX51,DDX58,DEPP1,DHODH,DIDO1,DMXL2,DNA2,DNAH14,DNHD1,DO…	261
Incidence of tumor	0.00813	ABCA1,ADAM17,ADAMTS2,AFF1,AGT,ALAS2,ALDH2,ANK2,ANK3,ANO6,ANXA4,ANXA5,ARHGEF10L,ASNS,ATF7IP,ATM,ATP4B,B3GNT6,B4GALNT2,BLK,BLNK,BOK,BSG,C10orf105,C3AR1,CACNB2,CCDC68,CD207,CD276,CD4,CDH13,CDH4,CDK13,CEMIP,CENPX,CERT1,CHD7,CHP2,CHRDL1,COL6A3,COL7A1,CUL4A,CUL9,CYP11B1,DCHS1,DCLRE1A,DIDO1,DMTF1,DNA2,DNAH14,DNHD1,DSP,DST,E2F7,ECE2,EPAS1,EXO1,FANCI,FANCM,FBN1,FBXW7,FCGBP,FGFR3,FKBP4,FLG,FN1,FOXO3,GABRP,…	204
Hypertrophy of chondrocytes	0.00813	ATM,FGFR3,FLNB,MBTPS1,NPPC,SMAD7	6
Myogenesis of myotube	0.00813	MYOF,PAPPA,PRKCZ,RAPGEF1,SPRY2,ZFHX3	6
Synthesis of cyclic GMP	0.00813	AGT,ALDH2,NOS1,NPPC,PDIA2,POMC	6
Cancer of secretory structure	0.00828	AATK,ABCA1,ADAM17,ADAMTS2,AGAP2,AKAP13,ANO6,AP3B1,ARAP3,ATM,ATP6V0A1,C3AR1,CABIN1,CADPS,CASC3,CCR9,CD276,CERS3,COL6A3,COL7A1,CRACD,CRTC3,CRX,CSMD2,CYP11B1,DCHS2,DHODH,DNAH3,DOCK2,DOCK5,E2F7,EFCAB6,EIF4G3,ELAC2,EXO1,EXOC2,FBXW7,FCGBP,FGFR3,FKBP4,FN1,FOXO3,FREM2,GABRP,GEN1,HELQ,HMCN1,IFI16,IFIH1,IGF2R,IL12B,IL1A,INTS8,IRS2,ITGAE,ITIH5,KCNA7,KIAA1755,KRT10,KRT18,LAMA5,LDLRAD3,LGALS8,LIFR,LRP1B,MCM2,…	128
Teratozoospermia	0.00835	CATSPER3,CFAP47,CFAP91,CREM,NECTIN2,PSME4,SEPTIN4,SIRT1,TTC21A,VPS13B,WIPF3	11
Interaction of blood cells	0.00837	ADAM17,AGT,ANXA5,ARAP3,BDKRB1,CCR9,CD4,DNAJC1,DOCK2,FBN1,FN1,IL1A,IL6ST,ITGA1,ITGA7,LAMA5,LBP,LGALS8,LIPG,LTK,MAP3K14,MCAM,MPO,MSR1,NOS1,ORM1,P2RX7,PIP5K1C,PLCB2,RFNG,SIPA1,SLC35C1,SPP1,TLR7,TNFRSF8,TRAF3IP2,TREM2,TXK,UTRN,VWF	40
Enlargement of connective tissue cells	0.00848	ATM,FGFR3,FLNB,MBTPS1,MMP19,NPPC,P2RX7,SMAD7,TREM2	9
Abnormal morphology of thoracic cavity	0.00853	ABCA1,ABCA5,ADAM17,ADAMTS2,AGT,AKAP13,AKAP9,ANK2,ANK3,ATM,CACNA1H,CACNB2,CAPN2,CAPNS1,CARD6,CD4,CDK13,CREM,DCHS1,DMTF1,DNAH11,DSP,ECE2,EPAS1,EPN1,EPOR,FAM20A,FAT4,FBN1,FGFR3,FN1,FOXO3,FPGT-TNNI3K,GBE1,HCN4,IGF2R,IL6ST,LAMA2,LDLRAD3,LRP2,LTK,MAP3K14,MECOM,MEGF8,MFAP4,MRTFB,MYBPC2,MYH6,NCOR1,NOS1,NOTCH3,NOX5,OBSCN,P2RX4,PARD3,PDE9A,PDGFC,PLA2G4A,PLEC,POLD1,PRF1,PSEN2,RASIP1,ROBO1,RPL3L,S100A6,SDC1,…	89
Differentiation of regulatory T lymphocytes	0.00854	CARMIL2,DDX58,FOXO3,IFNL3,IL12B,MAF,MERTK,NCOR1,SMAD7,TCF3	10
Microphthalmia	0.00858	ABCB6,DYNC2I2,FKBP8,FREM1,HDAC6,LRP2,MAF,NECTIN1,PRR12,SIRT1,SMAD7,WDR11	12
Glycosylation of protein	0.00859	B3GNT6,B4GALNT2,FUT5,GCNT2,GCNT4,GORASP1,MGAT5B,MUC16,MUC17,MUC3A,MUC5B,NPC1,NUDT14,RPN1,SLC35C1,TET2,TET3	17
Quantity of leukocytes	0.00862	ABCA1,ABCC10,ADAM17,AFF1,AGT,AKAP13,ALDH2,AP3B1,APOB,ATM,AVPR1A,B4GALNT2,BLK,BLNK,BSG,C3AR1,CCR9,CD4,CDH13,CENPX,CHD7,CMTM6,DDX58,DIDO1,DMTF1,DOCK2,EPAS1,FOXO3,GCNT2,GCNT4,HIVEP3,IFNL3,IGF2R,IL12B,IL1A,IL25,IL6ST,ITGAE,ITGB5,ITPR2,KDM5A,LAMA2,LGALS8,LIPG,LRRC32,MAF,MAP3K14,MERTK,MGAT5B,MMP19,MPO,MR1,NFIL3,NLRC5,NOS1,NOTCH3,NPC1,NUP98,P2RX7,PARD3,PAX1,PDGFC,PIKFYVE,PIM3,PRDM1,PRF1,PSEN2,PSMB11,RIO…	95
Quantity of NAD+	0.00872	AGT,ATM,FOXO3,NOS1,ZC3H10	5
Morphogenesis of artery	0.00872	APOB,CHD7,NOTCH3,PRDM1,SMAD7	5
Abnormality of heart ventricle	0.00875	ABCA1,ADAM17,AGT,ANK2,APOB,C1QTNF1,CACNB2,CAPN2,CAPNS1,CARD6,CDK13,CREM,DCHS1,DSP,ECE2,EPAS1,EPN1,EPOR,FBN1,GABRP,HCN4,IGF2R,IL6ST,MEGF8,MRTFB,MYH6,NOS1,NOX5,PDE9A,PDIA2,PLA2G4A,PLEC,SCN10A,SIRT1,SMAD7,SPP1,TF,TLL1,TNS1,TRPM4,TTN,UTRN,WDR11,ZFPM2	44
Formation of brain	0.00878	AATK,ABCB6,APBB1,APLP1,APLP2,ATM,BPTF,C2CD3,CCNF,CEP290,CHD7,CHD8,CHL1,CREM,DNAH5,EN2,EPOR,FAT4,FBXW7,FGFR3,FOXO3,HYDIN,IRS2,LLGL1,LRP2,MECOM,MERTK,MRTFB,NCOR1,NEUROG2,NOTCH3,OSMR,PARD3,PITPNM1,PSEN2,RAB3GAP1,ROBO1,SCYL2,SEPTIN4,SLC6A17,SLC7A11,SLIT3,SPHK2,SPRY2,TACC2,TCOF1,TMEM14B,TTN,TUBGCP2,ULK4,WDR11,ZNF423	52
Fibrosis of muscle	0.00886	ADAM17,AGT,CENPX,DSP,KRT18,PARPBP,SDC3	7
Hereditary Wolff-Parkinson-White syndrome	0.00886	AKAP9,ANK2,CACNA1E,DSP,MYH6,TRPM4,TTN	7
Quantity of actin stress fibers	0.00887	FLNB,FN1,PLEC,PRKCZ,PTPN14,SLC9A1,SPP1,SPTAN1	8
Electrophysiology of retinal rods	0.00887	BSG,CRX,ELOVL4,MERTK,NXNL1,PCARE,RP1L1,RPGR	8
Wolff-Parkinson-White syndrome	0.00887	AKAP9,ANK2,CACNA1E,CACNB2,DSP,MYH6,TRPM4,TTN	8
Morphology of eye cells	0.00898	BCAR3,BSG,C3AR1,CRX,ELOVL4,FAT3,IRS2,MERTK,MTNR1A,NEUROG2,PCARE,PLXNA2,RP1L1,RPGR,SIRT1,USH2A	16
Abnormality of renal cortex	0.00925	ABCA1,AGT,CDH4,CTBS,LRP2,PKHD1,SLC2A6,SLC2A9,TNS1	9
Development of abdomen	0.00926	ADAM17,ADAMTS16,AGT,AKAP9,ANXA4,ATM,BSG,CDH4,CDK13,CYP11B1,DCHS1,DGUOK,DLG1,DMRTA1,DSPP,EPAS1,EPOR,FAT4,FBN1,FKBP4,FOXO3,FREM1,GCNT4,HDAC6,IGF2R,IL12B,IL6ST,IRS2,ITGA1,KDM5B,KRT18,LAMA5,LBP,LRP2,MAP3K14,MERTK,MRTFB,NFIL3,NPPC,PKHD1,POMC,PRDM1,PRKCZ,PTPN12,PTPRF,RFX3,SH2B3,SOX17,SOX8,SPP1,SPRY2,TAF4,TET2,TF,TMPRSS6,TRAF3IP2,VWF,YTHDC2	58
Degeneration of eye	0.00926	ABCA1,ADGRV1,APBB1,ARHGEF18,BSG,C10orf105,C3AR1,CEP290,CRX,CYP4V2,ELOVL4,EPAS1,FBLN2,HMCN1,IRS2,KIF11,LRP2,MERTK,MTNR1A,NOS1,OPN1SW,PCARE,PFDN5,POU4F2,RP1L1,RPGR,SCN10A,SLC7A14,SNRNP200,TF,USH1C,USH2A,VCAN,VPS13B,ZFYVE26	35
Abnormal morphology of cardiovascular system	0.00931	ABCA1,ABCA5,ADAM17,ADAMTS2,AGT,AKAP13,AKAP9,ANK2,ANK3,ATP4B,CACNA1H,CACNB2,CAPN2,CAPNS1,CARD6,CCNF,CDK13,CREM,DCHS1,DMTF1,DNAH11,DSP,E2F7,ECE2,EPAS1,EPN1,EPOR,FAT4,FBN1,FBXW7,FN1,FOXO3,FPGT-TNNI3K,GBE1,HCN4,IGF2R,IL6ST,LAMA2,LDLRAD3,LTK,MECOM,MEGF8,MERTK,MRTFB,MYBPC2,MYH6,NOS1,NOTCH3,NOX5,OBSCN,P2RX4,PARD3,PDE9A,PDGFC,PER2,PLA2G4A,PLEC,PRDM1,PROS1,PSEN2,RASIP1,RPL3L,S100A6,SDC1,SIRT1,SIRT3,SLC9A1…	83
Hereditary retinitis pigmentosa	0.00932	ADGRV1,ARHGEF18,C10orf105,CEP290,CRX,CYP4V2,MERTK,PCARE,RP1L1,RPGR,SLC7A14,SNRNP200,USH1C,USH2A,VPS13B	15
Sensation	0.00947	ADGRV1,AVPR1A,BDKRB1,CACNA1E,CACNA1H,CEMIP,CHD7,CNTN5,GNAT3,IL12B,IL1A,LRP2,MYO1A,MYO3A,NOS1,OTOF,P2RX4,P2RX7,PKHD1L1,PLCB2,POMC,POU4F2,RETREG1,SCN10A,SLC9A1,SPRY2,TMIE,TMPRSS9,TRPM2,TRPM4,USH1C,USH2A,USP53,ZFHX2	34
Fibrosis	0.00956	ABCB11,ABCG5,ADAM17,AGT,APOB,ATP4B,BPIFB1,BSG,C3AR1,CACNA1H,CAPNS1,CARD6,CD4,CENPX,CREM,DLG1,DSP,EPAS1,ERN1,FGFR3,FN1,GRIN2C,HPS4,IFIH1,IFNL3,IL12B,IL13RA2,IL1A,IL25,KRT18,LARP6,LDLRAD3,MAF,MAN2C1,MAP3K14,MMP19,MPO,MRC2,MSR1,MUC5B,MYH6,NECTIN2,NHLRC2,NOS1,NOX5,NPC1,NUP98,PARPBP,PDE9A,PDGFC,PKHD1,PLA2G4A,POLA1,POLD1,PPP3R2,PRF1,PSEN2,SDC3,SH2B3,SIRT1,SIRT3,SLC27A6,SLC2A6,SLC2A9,SLC7A11,SMAD7,SPP1,…	77
Rectal adenocarcinoma	0.0096	DNAH14,E2F7,EXO1,FGFR3,MCM2,NAALADL1,NLRC5,PABPC1L,POLA1,POLD1,PPP3R2,SLC7A11,SLIT3,TM4SF19	14
Hypercholesterolemia	0.00966	ABCA1,ABCG5,AGT,APOB,CACNB2,FOXO3,LBP,LPA,NPC1L1,SORT1,TREM2	11
Recessive retinitis pigmentosa	0.00966	ADGRV1,ARHGEF18,C10orf105,CRX,MERTK,PCARE,RP1L1,RPGR,SLC7A14,USH1C,USH2A	11
Infection of spleen	0.00968	IL6ST,NCOR1,PRF1,TLR7	4
Activation of natural killer T lymphocytes	0.00968	CD4,DDX58,IL12B,SPP1	4
Hyperactivation of T lymphocytes	0.00968	FOXO3,SIRT1,SPHK2,TLR7	4
Remodeling of vasculature	0.00968	ARAP3,EPAS1,EPN1,FN1	4
Transport of monocarboxylic acid	0.00968	BSG,SLC26A6,SLC6A11,SLC6A12	4
Autosomal dominant cerebellar ataxia	0.00981	CAMTA1,CCDC88C,CRX,ELOVL4,JMJD8,OPN1SW,PITPNM1,PPEF2,SCN10A,SCYL1,SLC9A1,TRPC3	12
Morphogenesis of heart	0.00982	C2CD3,CCDC40,CERT1,CHD7,DCHS1,DNAAF1,DSP,EPOR,FAT4,MECOM,MRTFB,MYH6,PSEN2,ROBO1,SLIT3,SMAD7,SOX17,TTN,ZFPM2	19
Development of central nervous system	0.0099	AATK,ABCB6,ADAM22,APBB1,APLP1,APLP2,ATM,BPTF,C2CD3,CCNF,CEP290,CHD7,CHD8,CHL1,CREM,DNAH5,EN2,EPOR,FAT4,FBXW7,FGFR3,FN1,FOXO3,HOXD10,HYDIN,IL6ST,IRS2,LAMA2,LLGL1,LRP2,MECOM,MERTK,MGAT5B,MRTFB,NCOR1,NEUROG2,NOTCH3,OSMR,PARD3,PDGFC,PFDN5,PITPNM1,PSEN2,RAB3GAP1,ROBO1,SCYL2,SEPTIN4,SH3GL2,SLC6A17,SLC7A11,SLIT3,SOX8,SPHK2,SPRY2,SPTAN1,TACC2,TCOF1,TENM4,TMEM14B,TTN,TUBGCP2,ULK4,VCAN,WDR11,ZNF423	65
Formation of muscle cells	0.00995	AKAP13,CERT1,DOCK5,FN1,MYH6,MYO18B,MYOF,NEB,OBSCN,PAPPA,PLEC,PRKCZ,RAPGEF1,RYR1,SDC1,SPRY2,TTN,ZFHX3	18
Tubular adenocarcinoma	0.00998	ASNS,ATP4B,E2F7,EXO1,FBXW7,FGFR3,FOXO3,LRP2,MERTK,NAALADL1,PABPC1L,SF3B2,SLC7A11,SLIT3,TFE3,TM4SF19	16
Abnormal morphology of hematopoietic progenitor cells	0.00998	ANO6,BLNK,CD4,DIDO1,EPOR,ERN1,FOXO3,KDM5A,MECOM,NFIL3,PIM3,SH2B3,TCF3,TMPRSS6,TRAF3IP2,TRPC3	16
Myocardial necrosis	0.0101	AGT,ATP4B,GABRP,MPO,MTNR1A,SCN10A,SMAD7,THBS4,TRAF3IP2	9
Metabolism of phosphatidylinositol	0.0101	GAPVD1,INPP5F,PIK3C2B,PIKFYVE,PIP5K1C,PITPNM1,PLCB2,PLEK,POMC	9
Dilated or arrhythmogenic cardiomyopathy	0.0101	ABCA5,ADAM17,ADAMTS2,AGT,AKAP9,ANK2,ANK3,CACNB2,CAPNS1,DMTF1,DSP,FN1,FOXO3,FPGT-TNNI3K,HCN4,IGF2R,LAMA2,LDLRAD3,MYBPC2,MYH6,NOS1,OBSCN,PDE9A,PDGFC,PLEC,PSEN2,RPL3L,SDC1,SIRT1,SYNE1,SYNE2,TRPM4,TTN,UTRN,ZFPM2	35
Secretion of protein	0.0102	A1CF,ABCA1,AGT,APBB1,DNAJC1,HPS6,IL12B,IL1A,P2RX7,POMC,TRADD,TREM2,TTN,USP19	14
Early-onset high myopia	0.0102	BSG,DSPP,FER1L6,KRTAP9-1,TENM4	5
Response of hematopoietic progenitor cells	0.0102	IL25,MERTK,MSR1,P2RX7,SH2B3	5
Joining of cells	0.0102	AGT,LTK,PIP5K1C,TRPC3,TXK	5
Transport of long chain fatty acid	0.0102	ACSL5,CPT1B,CROT,NPC1,SLC27A6	5
Formation of skin	0.0104	ABCB6,ADAMTS2,CD207,CERS3,COL7A1,DSP,EDA,ELOVL4,EVPL,FLG,FLNB,FN1,IL1A,ITGA1,ITGB5,KRT10,KRT18,KRT27,KRT32,KRT75,KRT76,KRT78,KRT82,KRTAP10-10,KRTAP13-4,KRTAP19-5,KRTAP4-6,KRTAP9-1,LAMA5,LGR5,NUMA1,PKP3,PKP4,PLEC,PRDM1,PRSS8,PSEN2,RYR1,SMAD7,SVEP1,TRADD,TRAF3IP2	42
Degranulation of blood platelets	0.0104	ANXA5,APLP2,FN1,NHLRC2,ORM1,PCDH7,PLEK,PROS1,TF,TOR4A,TTN,VTI1B,VWF	13
Abnormal function of pancreas	0.0105	CAPN10,GLIS3,SLC26A6	3
Quantity of valine	0.0105	CPT1B,PER2,TFE3	3
Excretion of cholesterol	0.0105	ABCG5,NPC1,NPC1L1	3
Progressive external ophthalmoplegia with mitochondrial DNA deletions	0.0105	DGUOK,DNA2,TOP3A	3
Damage of lymphoid organ	0.0105	C3AR1,PRF1,SPINT1	3
Baroreceptor reflex	0.0105	AGT,AVPR1A,BDKRB1	3
Quantity of erythroid cells	0.0105	ABCC10,CAPNS1,SH2B3	3
Abnormal morphology of short photoreceptor inner segments	0.0105	IRS2,MTNR1A,USH2A	3
Quantity of L-phenylalanine	0.0105	CPT1B,TFE3,ZC3H10	3
Abnormal morphology of embryonic neuroepithelium	0.0105	CENPJ,FKBP8,FN1,LLGL1,LRP2,TRIM59	6
Shape change of fibroblasts	0.0105	AGT,FBN1,FN1,RAPGEF1,SLC9A1,TNS1	6
Morphology of respiratory system	0.0106	ABCA1,ADAM17,ADAMTS2,CACNA1H,CHL1,DCHS1,DLG1,ECEL1,EPAS1,EPOR,FAM20A,FAT4,FBN1,FGFR3,GFY,IGF2R,ITGA7,LRP2,MFAP4,NOTCH3,PDCD6IP,PDE9A,PDGFC,PSEN2,ROBO1,SIRT1,SLC35C1,SPP1,SPRY2,SYNE1,TCOF1,TTN,ZNF423	33
Hereditary retinal disease	0.0109	ADGRV1,ARHGEF18,C10orf105,CEP290,CRX,CYP4V2,ELOVL4,ELP4,HMCN1,KIF11,LRP2,MERTK,OPN1SW,PCARE,RP1L1,RPGR,SCN10A,SLC7A14,SNRNP200,TUBGCP6,USH1C,USH2A,VCAN,VPS13B,ZFYVE26	25
Diameter of muscle cells	0.011	AGT,IL6ST,PLA2G4A,PLEC,SCYL1,SPP1,SYNM	7
Congenital anomaly of cardiovascular system	0.011	ADAM17,ADAMTS6,AKAP9,ANK2,CDK13,CEP290,CHD7,DNAH11,DNAH5,DRC1,DSP,ECE2,FAT4,FREM2,KDM5A,LRP2,MEGF8,MRTFB,MYH6,PDIA2,PIGL,PRDM1,PSEN2,RFX3,ROBO1,SIRT1,SLC12A9,SMAD7,TECRL,TLL1,TRPM4,TTN,WDR11,ZFPM2	34
Transport of Ca2+	0.0111	AGT,ANO6,CACNA1E,CACNA1H,CACNA1I,CACNB2,ITPR2,MICU3,P2RX4,P2RX7,PLCB2,PSEN2,RYR1,TRPC3,TRPM2,TRPM4	16
Abnormal morphology of photoreceptors	0.0111	BSG,CRX,ELOVL4,IRS2,MERTK,MTNR1A,PCARE,RP1L1,RPGR,SIRT1,USH2A	11
Activation of cells	0.0114	ACSL5,AGT,ANK3,ANO6,AP3B1,APOB,ATM,ATP5MF-PTCD1,AVPR1A,B3GNT6,BLNK,C1QTNF1,C3AR1,CD276,CD4,CRTC3,DDX58,DLG1,DOCK2,ERN1,F2RL2,FBN1,FBXW7,FGFR3,FN1,FOXO3,GIMAP6,HDAC6,HHLA2,IFNL3,IL12B,IL13RA2,IL1A,IL25,IL6ST,ITGA1,ITPR2,KRT18,LAMA2,LAPTM5,LAX1,LBP,LRRC32,MAF,MAP3K14,MERTK,MGAT5B,MMP19,MR1,MRTFB,MUC5B,NECTIN2,NFIL3,NOTCH3,NOX5,NPC1,NUAK1,P2RX4,P2RX7,PARPBP,PLA2G4A,PLEK,POMC,PRDM1,PRF1,PROS1,PSEN2,R…	87
Transport of cation	0.0114	AGT,ANK3,ANO6,AP3B1,ATP4B,CACNA1E,CACNA1H,CACNA1I,CACNB2,CATSPER3,CHP2,DLG1,FKBP4,HCN4,ITPR2,KCNJ15,LRP2,MICU3,NECTIN1,NOS1,NOX5,OTOP3,P2RX4,P2RX7,PLCB2,PRSS8,PSEN2,RHBG,RYR1,SCN10A,SLC22A1,SLC22A16,SLC36A2,SLC5A4,SLC9A1,TF,TRPC3,TRPM2,TRPM4	39
Morphology of placenta	0.0117	ABCA1,ADAM17,ARAP3,CAPN2,COLGALT1,E2F7,EPN1,EPOR,ERN1,FBXW8,IGF2R,LIFR,MECOM,PRDM1,RTL1,SPINT1	16
Binding of blood cells	0.0117	ADAM17,AGT,ANXA5,ARAP3,BDKRB1,CCR9,CD4,DNAJC1,DOCK2,FBN1,FN1,IL1A,IL6ST,ITGA1,ITGA7,LAMA5,LBP,LGALS8,LIPG,MAP3K14,MCAM,MPO,MSR1,NOS1,ORM1,P2RX7,PIP5K1C,PLCB2,RFNG,SIPA1,SLC35C1,SPP1,TLR7,TNFRSF8,TRAF3IP2,TREM2,TXK,UTRN,VWF	39
Retinal degeneration	0.0117	ABCA1,ADGRV1,ARHGEF18,BSG,C10orf105,C3AR1,CEP290,CRX,CYP4V2,ELOVL4,EPAS1,FBLN2,HMCN1,IRS2,KIF11,LRP2,MERTK,MTNR1A,NOS1,OPN1SW,PCARE,PFDN5,POU4F2,RP1L1,RPGR,SCN10A,SLC7A14,SNRNP200,TF,USH1C,USH2A,VCAN,VPS13B,ZFYVE26	34
Ventricular fibrillation	0.0117	AKAP9,CACNB2,DSP,KCNA7,MYH6,P2RX7,TRPM4,TTN	8
Transport of inorganic cation	0.0118	AGT,ANK3,ANO6,AP3B1,ATP4B,CACNA1E,CACNA1H,CACNA1I,CACNB2,CATSPER3,CHP2,DLG1,FKBP4,HCN4,ITPR2,KCNJ15,LRP2,MICU3,NECTIN1,NOS1,NOX5,OTOP3,P2RX4,P2RX7,PLCB2,PRSS8,PSEN2,RYR1,SCN10A,SLC36A2,SLC5A4,SLC9A1,TF,TRPC3,TRPM2,TRPM4	36
Cryptophthalmos syndrome	0.0118	FREM2,MYO18B,ODAD1,ZXDA	4
Orientation of stereocilia bundles	0.0118	ADGRV1,DCHS1,FAT4,USH1C	4
Stargardt disease	0.0118	CRX,ELOVL4,RP1L1,SNRNP200	4
Metabolism of lipoprotein	0.0118	ABCA1,APOB,ATM,NPC1L1	4
Response of photoreceptors	0.0118	ITGB5,MERTK,OPN1SW,PROS1	4
Growth of limb bone	0.0118	FGFR3,NCOR1,NPPC,SIRT1	4
Autosomal dominant maculopathy	0.0118	CRX,ELOVL4,HMCN1,RP1L1	4
Synthesis of corticosterone	0.0118	AGT,CYP11B1,IL1A,POMC	4
Formation of tibia	0.0118	FGFR3,IFIH1,PRDM1,SDC3	4
Polydipsia	0.0119	AGT,IRS2,NOS1,SIRT1,SLC2A9	5
Morphology of joint	0.0119	FGFR3,FLNB,FN1,FREM1,HOXD10,IL6ST,MN1,PAX1,SPP1	9
Aneuploidy of cells	0.0119	ATM,DNA2,FBXW7,NCAPD3,NINL,PARPBP,RECQL,RGPD4 (includes others),SIRT1	9
Abnormal morphology of neuromuscular synapse	0.0119	APLP2,ECEL1,KALRN,SYNE1,SYNE2,UTRN	6
Syndromic retinitis pigmentosa	0.0119	ADGRV1,C10orf105,CRX,KIF11,USH1C,USH2A	6
Morphology of vascular lesion	0.0119	ABCG5,AGT,APOB,LPA,MPO,NPC1,NPC1L1,OSMR,PAPPA,SLC9A1,SPP1	11
Sclerotic lesion	0.012	ABCA1,ABCG5,AGT,AKAP13,APOB,FGFR3,FN1,IL25,LIPG,LPA,MPO,MSR1,NOS1,NPC1,NPC1L1,OSMR,PAPPA,SPP1,TREM2,VCAN	20
Dwarfism	0.012	C2CD3,CENPJ,DNA2,DYNC2I1,DYNC2I2,FBN1,FGFR3,FLNB,FN1,HDAC6,KIAA0753,MBTPS1,MIA3,NPPC,NSMCE2,OBSL1,PAPPA,PAPSS2,TRAIP,TREM2	20
Adenocarcinoma	0.0121	ABCB11,ADAM17,ADAMTS2,ALAS2,ANXA5,ARHGEF10L,ASNS,ATF7IP,ATM,ATP4B,B3GNT6,B4GALNT2,BLK,BSG,CACNA1H,CACNB2,CCDC180,CD207,CDH13,CDH4,CEMIP,CERT1,CHD7,CHRDL1,CNTNAP5,COL6A3,CUL4A,DIDO1,DNA2,DNAH14,DNHD1,DOCK2,DSP,DST,E2F7,ECE2,EPAS1,EXO1,FANCM,FBXW7,FCGBP,FGFR3,FKBP4,FLG,FN1,FOXO3,GABRP,HDAC6,HELQ,HOXD10,IFIT3,IL12B,IL1A,IL6ST,ITGAE,KIF11,KRT10,KRT18,KRT32,LDLRAD3,LIFR,LRP1B,LRP2,LTK,MAF,MAGI1,MCAM,M…	149
Familial short stature	0.0122	C2CD3,CENPJ,DNA2,DYNC2I1,DYNC2I2,FBN1,FGFR3,FLNB,FN1,HDAC6,KIAA0753,MAF,MBTPS1,MIA3,NPPC,NSMCE2,OBSL1,PAPPA,PAPSS2,POLA1,TRAIP,TREM2	22
Graft-vs-host disease	0.0128	C3AR1,FN1,IL12B,LAMA5,MERTK,MR1,MYO3A,POLA1,PPP3R2,PSMD6,RNASET2,SCIN,TLR7,TNFRSF8	14
Abnormal morphology of skeletal muscle	0.0128	ECEL1,FBN1,ITGA7,LAMA2,MYH1,MYH4,MYOF,PLEC,RYR1,SCYL1,SYNE1,SYNM,TLN2,TTN	14
Cholesterol transport	0.0128	ABCA1,ABCA13,ABCA5,ABCG5,APOB,LIPG,MPO,MSR1,NPC1,NPC1L1,SIRT1,STARD5,TPSD1,TREM2	14
Disorder of pregnancy	0.013	ABCA1,ABCB11,ADCY6,AFTPH,AGT,AKAP13,ANXA5,ARAP3,ASMTL,ATP4B,BOK,CACNB2,CAPN2,CDH13,COL6A3,COLGALT1,DCHS1,DEPP1,E2F7,ELAC2,EPN1,EPOR,ERN1,F2RL2,FBLN2,FKBP4,GABRP,HHLA2,HIVEP3,HOXD10,HOXD9,IFIT2,IGF2R,IL12B,IL1A,IL6ST,LNX2,LRP1B,MECOM,METTL17,MGAM,MPO,MRE11,MTUS1,MXRA5,NCAPD3,NECTIN1,NOTCH3,NUMA1,P2RX7,PCDHGA10,PKHD1,PPP3R2,PRDM1,PRELP,PSCA,PTGR1,RNF217,RPS6KL1,RTL1,SCN10A,SCYL2,SDC3,SEPTIN4,SETMAR…	83
Accumulation of lipid	0.013	ABCA1,ABCB11,ABCC10,ALDH1L1,AP3B1,APOB,C3AR1,CERT1,CREM,CYP4V2,EPAS1,ERN1,FBXW7,FN1,IGF2R,IL25,LRP1B,MSR1,NCOA6,NPC1,OSMR,PASK,PIK3C2B,PIKFYVE,PLA2G4A,POMC,SIRT1,SIRT3,SORT1,SPHK2,TFE3	31
Size of microvilli	0.0131	POMC,USH1C	2
Localization of protein-protein complex	0.0131	FKBP4,KIF17	2
Catabolism of cyclic GMP	0.0131	PDE1A,PDE9A	2
Stimulation of muscle cells	0.0131	ANK3,PDGFC	2
Release of inositol phosphate	0.0131	AGT,F2RL2	2
Arrest in cell cycle progression of squamous cell carcinoma cell lines	0.0131	FOXO3,MTUS1	2
Development of tail bud	0.0131	FN1,ROBO1	2
Enlargement of embryonic tissue	0.0131	EDA,FN1	2
Severe glomerulosclerosis	0.0131	SDK1,SMAD7	2
Meningeal leukemia	0.0131	POLA1,POLD1	2
Scrambling of phospholipid	0.0131	ANO6,P2RX7	2
Pathfinding of sensory neurons	0.0131	POU4F2,ROBO1	2
Metabolism of cytosine	0.0131	GLDC,TET2	2
Development of type 3 innate lymphoid cells	0.0131	NFIL3,TCF3	2
Loss of fat pad	0.0131	ABCA1,ABCG5	2
Release of proteoglycan	0.0131	FN1,IL1A	2
Patterning of enamel rod	0.0131	FAM20A,NECTIN1	2
Abnormal morphology of prehypertrophic zone	0.0131	FGFR3,NPPC	2
Delayed sleep phase syndrome	0.0131	AANAT,MTNR1A	2
Cleavage of acetyl-coenzyme A	0.0131	CROT,HMGCLL1	2
Late-onset myopathy	0.0131	RYR1,TTN	2
Formation of actin-rich protrusion	0.0131	MYO3A,PARD3	2
Lifespan of embryonic cell lines	0.0131	ATM,SIRT1	2
Lysis of cellular membrane	0.0131	MSR1,PRF1	2
Polarity of hippocampal neurons	0.0131	ANK3,PRKCZ	2
Colony survival of embryonic stem cells	0.0131	DCLRE1A,EME1	2
Progressive cardiac conduction disease	0.0131	DSP,TRPM4	2
Dysfunction of epithelial barrier	0.0131	CERS3,ELOVL4	2
Quantity of NADP	0.0131	ATM,ZC3H10	2
CADASIL	0.0131	NOTCH3,VWF	2
Chemotaxis of rhabdomyosarcoma cell lines	0.0131	FN1,LIFR	2
Sustained virologic response	0.0131	IFNL3,SPP1	2
Lupus-like autoimmune nephritis	0.0131	IFIH1,TRAF3IP2	2
Fragmentation of elastic lamina	0.0131	AGT,FBN1	2
Release of palmitic acid	0.0131	LIPG,PLA2G4A	2
Cross-priming of T lymphocytes	0.0131	IFNL3,NFIL3	2
Rheumatic valvular heart disease	0.0131	SPP1,VWF	2
Myelination of axon bundle	0.0131	LAMA2,LAMA5	2
Development of ophthalmic branch of trigeminal ganglion	0.0131	ROBO1,SLIT3	2
Quantity of mesencephalic neurons	0.0131	EN2,NEUROG2	2
Dysplasia of cerebral cortex	0.0131	APLP1,APLP2	2
Metabolism of acetaldehyde	0.0131	ALDH2,ALDH3A1	2

## Sheet: D. IPA Networks in HSD
© 2000-2022 QIAGEN. All rights reserved.
ID	Molecules in Network	Score	Focus Molecules	Top Diseases and Functions
1	AANAT,AP4B1,BLK,CACNA1H,CDC42EP1,COL7A1,CRX,CYP11B1,DYNC2I2,ERAP2,GCA,HIVEP3,IgD,JUN/JUNB/JUND,KASH5,LBP,MCAT,MIA3,MIB2,NFkB (complex),NUP98,NXNL1,OPN1SW,PASK,PDCD11,PIM3,POU4F2,PTPN12,RGPD4 (includes others),SCYL1,SLIT3,TNFRSF8,TRAIP,TRPC3,UNC93B1	39	32	[Hereditary Disorder, Neurological Disease, Organismal Injury and Abnormalities]
2	AMN,ASF1B,ATF7IP,CKAP4,CUL4A,ERMAP,GCNT4,Hdac,HGFAC,Histone h3,LINE1,LPA,LRP2,MGAT5B,NDUFB7,NUP210,PKHD1,PROS1,PRSS8,PSPH,PTGR1,RSL1D1,SLC38A4,SOX17,SPINT1,SRRM2,TACC2,TET2,TET3,TF,USP19,USP6,WDR44,ZNF302,ZNF423	39	32	[Cancer, Neurological Disease, Organismal Injury and Abnormalities]
3	AFF1,AKAP11,AKAP13,BCAR3,BDKRB1,CAPNS1,CARD6,CCR9,creatine kinase,EDIL3,ERK1/2,FGFR3,GIPC1,GPRIN1,ITGA7,LAMA1,LGALS8,MTUS1,NADPH oxidase,NECTIN1,NEUROG2,NOS1,NPPC,Osteocalcin,PAPPA,Pka catalytic subunit,PLEKHA7,ROCK,SBSN,SIT1,SPRY2,SPZ1,SYNE2,TNS1,TXK	32	29	[Cellular Movement, Connective Tissue Development and Function, Connective Tissue Disorders]
4	26s Proteasome,ANK2,ARHGEF18,CDCA3,CG,Creb,DNAH11,E2F7,EIF4G3,ESCO2,EXO1,FAT4,KLHDC4,MCM10,MCM2,MUC16,NELL1,Pka,POLA1,PSMD6,Ras homolog,Rb,RFX3,S100A6,SCUBE1,SEPTIN4,SERTAD2,SLC22A16,SOX8,SPAG5,SPP1,TAF4,TCF3,TENM4,TMOD4	32	29	[Cancer, Endocrine System Disorders, Organismal Injury and Abnormalities]
5	AGAP2,Akt,Ap2 alpha,ARAP3,BPIFB1,CDH13,CDK4/6,DENND1A,DOCK5,HRNR,KALRN,KRT10,LAX1,LMTK3,LRP,NECTIN2,NOX5,PAPSS2,PARD3,PIP5K1C,PKP4,PP1 protein complex group,Ppp2c,PRKCZ,PTPRF,Rap1,RAPGEF1,RASSF4,SF3B2,SHCBP1,SIPA1,SNRNP200,SYNM,TRPM4,ZFPM2	30	28	[Cancer, Neurological Disease, Organismal Injury and Abnormalities]
6	ABCB6,ACSL5,ADAMTS6,ALAS2,ALDH3A1,BET,calpain,CAPN2,COL26A1,CTBS,CUL9,Cyclin A,Cyclin E,ESX1,FBXW8,hemoglobin,IFNL3,IL1A,Inflammasome,KDM5B,LIMCH1,MAP3K14,MCAM,MECOM,P2RX7,PER2,PRC2,RECQL,RNASET2,SPTAN1,SYN1,TGS1,TMPRSS6,TRPM2,ZNF106	30	28	[Cancer, Nervous System Development and Function, Organismal Injury and Abnormalities]
7	ALT,BCR (complex),BLNK,CACNA1I,CYP4V2,DNA2,DSP,EFHD2,EVPL,FAAP100,FAAP20,FANCI,FANCM,FCRL5,GOT,HLTF,IgG,Igg3,KRT27,MYO18B,MYO1A,MYO1C,NLRP14,OMA1,PAX1,PLC gamma,PLEK,PRDM1,PRELP,PRF1,RIF1,RPA,SCGN,SLC6A12,TOP3A	30	28	[Cellular Assembly and Organization, Hereditary Disorder, Neurological Disease]
8	ANKRD10,AP3B1,APOBEC3F,CAGE1,CD207,CPEB2,DDX58,DMXL2,EFCAB6,FBXO44,HELZ2,IFI16,IFIH1,IFIT2,IFIT3,Ifn,IFN alpha/beta,IFN Beta,IFN type 1,Ifnar,IL12B,Interferon alpha,KRT76,LEMD1,MHC CLASS I (family),MHC Class II (complex),NGLY1,NLRC5,NLRP11,SASH1,SIGLEC1,TLR7,TRIM66,ZBP1,ZBTB10	28	27	[Antimicrobial Response, Connective Tissue Disorders, Inflammatory Response]
9	ADAM17,AMPK,AVPR1A,C2CD5,CEMIP,CPT1,DEPP1,DHRS4,E2f,EPAS1,ESYT3,FAM13A,FBLN2,FOXO3,glutathione peroxidase,HSD17B14,IgG2a,IgG2b,IL13RA2,IL6ST,Immunoglobulin,ITIH5,LAPTM5,MAP1LC3,MCM3AP,NLRP5,NMRK1,NT5C1A,ORM1,PLCB2,POMC,SIRT1,SLC27A6,SLC29A1,SLC36A2	28	27	[Humoral Immune Response, Organ Morphology, Protein Synthesis]
10	AChR,Alpha tubulin,APLP1,APLP2,ATP6V0A1,Calmodulin,CCT3,CCT8,CERT1,Ciap,CLSTN3,CPNE5,EDA,ERK,FKBP8,GORASP1,JAK,Laminin5,LRP1B,MAML2,NCOA6,Notch,NOTCH3,NUMA1,PAXIP1,PLXDC2,PSEN2,RADIL,SCN10A,SDC1,Secretase gamma,SEZ6,SLC6A11,SLC6A17,SORT1	27	26	[Cancer, Neurological Disease, Organismal Injury and Abnormalities]
11	ANXA11,ATXN2L,COL6A3,COLGALT1,collagen,Collagen Alpha1,DOCK2,EPOR,FARSB,FBN1,FRY,G protein alphai,GPIIB-IIIA,HK2,IGF2R,IRS2,ITGB5,MERTK,MTORC1,NFIL3,p70 S6k,p85 (pik3r),PDGF BB,PI3K (complex),PIKFYVE,POLDIP3,Rac,RPS6KA1,Rsk,SLC9A1,SYTL3,TFE3,THBS4,TNFAIP2,TXNDC5	23	24	[Cell-To-Cell Signaling and Interaction, Cellular Assembly and Organization, Tissue Development]
12	ALDH2,APOB,ASNS,BOK,C1QTNF1,collagen type i (family),Cytochrome bc1,cytochrome-c oxidase,DMGDH,ERN1,FASTKD2,FKBP4,FMO5,FN1,HEXD,ITPR2,LDL,LDL-cholesterol,LGR5,LONP1,METTL14,MFAP4,Mitochondrial complex 1,MRPL10,NUAK1,PEPCK,PRKAA,PSRC1,Raf,RAS,SIRT3,SLC22A1,SLC7A11,SPHKAP,VLDL-cholesterol	23	24	[Cell Death and Survival, Lipid Metabolism, Protein Synthesis]
13	ABCA1,ABCA5,CCNF,CD4,CEBPZ,CLCN1,DSPP,Fc gamma receptor,Focal adhesion kinase,HDL,HMG CoA synthase,IL1,IL23,ITGA1,ITGAE,JINK1/2,LAMA2,Laminin (complex),LIPG,LRRC32,MEF2,MMP19,MYH1,MYH4,NPC1,NPC1L1,P2RX4,P38 MAPK,PDCD6IP,RYR1,SAA,SH2B3,STARD5,TMEM184A,TMSB4	22	23	[Lipid Metabolism, Molecular Transport, Small Molecule Biochemistry]
14	ADCY6,AGT,ANXA5,CABIN1,caspase,CD276,Collagen type I (complex),Collagen type IV,Collagen(s),cytochrome C,cytokine,DUSP16,Fcer1,FLNB,Ige,IgG2c,IKK (complex),IL25,Jnk,KRT18,KRT75,MPO,MRC2,PARPBP,PDGFC,PLA2G4A,PRKD,RAD51C,RANBP2,RANGAP1,RNF31,TNN,TRADD,TRAF3IP2,ZNF274	22	23	[Cardiovascular Disease, Drug Metabolism, Organismal Injury and Abnormalities]
15	ADAMTS16,ADAMTS2,ADCY7,Alp,Alpha catenin,B4GALNT2,CDH4,Collagen type II,CORO1B,ECEL1,EGLN,EME2,FSH,HMCN1,HOXD10,HOXD9,Hsp70,Lh,LIFR,MICOS10-NBL1/NBL1,MN1,MRE11,NID2,OSMR,Pkc(s),PSMB11,RNA polymerase II,SDC3,Smad2/3,SMAD7,STK17A,Tgf beta,TRIM35,TYR,Vegf	22	23	[Connective Tissue Development and Function, Connective Tissue Disorders, Skeletal and Muscular System Development and Function]
16	14-3-3,ANXA4,Ap1,ARHGAP25,BSG,CaMKII,CD3,CD3 group,CDK13,CLNK,CREM,CRYBB3,DLG1,F Actin,GCFC2,Gsk3,Histone h4,JPH3,MAF,MYBPC2,MYH6,Nfat (family),PARP,PI3K (family),PI3K p85,SNX33,SPHK2,SPTY2D1,SRC (family),TCF25,TCR,TPSD1,TTN,UTRN,YTHDF1	19	21	[Cardiovascular Disease, Cellular Assembly and Organization, Organismal Injury and Abnormalities]
17	Actin,AKAP9,ANK3,C3AR1,CCDC33,F2RL2,G protein alpha,Gamma tubulin,GNAT3,Growth hormone,HDAC6,Iga,IgG1,Igm,IL12 (complex),Insulin,MAP2K1/2,Mapk,Mek,MSR1,OTOF,PIK3C2B,PLEC,RFNG,RPE,RPN1,Sos,STAT5a/b,TLL1,TUBGCP2,TUBGCP6,USP17L2 (includes others),VWF,ZFHX3,ZNF217	19	21	[Cancer, Cellular Assembly and Organization, Cellular Function and Maintenance]
18	BNIP3,CASR,DIDO1,DUSP5,EME1,FAM83G,FOS,JUN,MAGI1,MAN2B2,NONO,NR1D1,NUPR1,OTOP3,PARP1,PARP4,PODNL1,PRR12,RBM14,SDK1,SHPK,SLC2A1,SRGAP2,SYTL2,TEP1,TERC,TERT,TGFB1,TP53,VDR,WASHC5	13	16	[Cellular Development, Cellular Growth and Proliferation, Hair and Skin Development and Function]
19	ADGRV1,CCDC88C,CER1,CTNNB1,CTNND1,CYP2E1,EPN1,ERBB4,GLUL,HESX1,HHEX,HNF1A-AS1,JADE1,JMJD8,LNX2,MYH6,NODAL,NUMB,PCDH15,PFDN5,PGAP6,PROX2,PTPN14,RNF138,RNF43,RPL3L,RSPO1,SETD2,SETDB1,TBXT,TDGF1,TMEM181,WLS,ZMIZ2,ZNF778	12	16	[Connective Tissue Development and Function, Embryonic Development, Organismal Development]
20	AATK,AKAP8,ATM,Beta adaptin,BRAT1,CRCP,CWH43,DLEU1,DNA-PK,EIF3E,FAM90A1,FBH1,FREM3,GIMAP6,HNRNPA1,HNRNPH2,Hsp90,L1CAM,LILRA5,MKNK1,MRM3,NT5DC3,ODAD1,PEX14,PEX26,PEX5,POLRMT,RPUSD4,SELL,SLC35C1,SNAP91,TGM2,TNF,TRAP1,VWDE	12	16	[Developmental Disorder, Hereditary Disorder, Metabolic Disease]
21	CDC5L,CENPB,CHD7,CHD8,COIL,DDX31,DDX42,DDX51,DNMBP,ESF1,FAM124B,FBL,HNRNPD,KPNA3,LCK,NOB1,NOM1,NUDT14,P-TEFb,PHF12,PPP1CC,Rnr,RPS11,RPS17,RPS20,SEC16A,SMARCA5,TCERG1,TCOF1,TSR1,TTF1,UBTF,UTP20,UTP4,XRN2	11	15	[Cancer, RNA Damage and Repair, RNA Post-Transcriptional Modification]
22	APP,ARFGAP3,ARHGEF28,BDNF,BPTF,CHL1,CHRNG,CNST,ELL2,EN1,EN2,FGF8,GOLGA8K (includes others),HMCN2,IFNG,KCNA7,KIF1A,LMX1B,MDM2,MEP1B,MYC,NLRP3,NRP2,NWD2,PMFBP1,RBBP4,RBBP7,SMARCA1,SNCA,TENM1,TPGS1,VWA5B1,WIPF3,XBP1	10	14	[Cell Death and Survival, Embryonic Development, Nervous System Development and Function]
23	ALDOC,CENPJ,CYLC2,DHODH,DLST,DMRT1,DMRTA1,E2F8,ENO3,FCAMR,GLDC,IKBKE,MAPK4,MRPL2,MRPL3,MRPL46,MYOF,NDUFA4,P4HA1,PDHA1,PDIA5,PDK3,PDP1,PGM3,PHGDH,PTCHD4,ROBO1,RPE,SAMMSON,SLC16A1,SLC2A6,SLC2A9,TP53,TYMSOS,VRK1	9	14	[Amino Acid Metabolism, Carbohydrate Metabolism, Cellular Function and Maintenance]
24	AHNAK2,AR,CAPN10,CCNA1,Cd24a,CLSTN1,CXXC5,Cyclin E,CYP11A1,CYP17A1,DCLRE1A,DOC2A,FSHR,GBE1,GSTO1,GUCY1A1,ITGB4,KAT2B,L1TD1,LAMA5,LGALS7/LGALS7B,LRP8,MAGEB16,MEGF8,MICALL2,MRAS,NR5A1,PELP1,PIAS1,PNMT,RHBG,SLC7A4,SYNE1,SYT7,TAGLN	9	14	[Endocrine System Disorders, Organismal Injury and Abnormalities, Reproductive System Disease]
25	ALDH1L1,AQP11,C16orf74,C1orf35,CD274,CMTM6,CTDSPL,DPP3,ETV7,GAA,GFY,GNG11,GPR12,GPR156,GPR19,GPR85,GRPEL1,IFNG,MAGEF1,MEGF6,MFAP1,MKNK,MYC,POLD1,PRDM2,RB1,RIOX2,RPS6KL1,SAMD9,TAF1A,TAF1B,TESPA1,TMPRSS2-ERG,TPP2,WAPL	9	14	[Cancer, Endocrine System Disorders, Organismal Injury and Abnormalities]
