# Supplementary material for: Genomic Characterization by Whole-Exome Sequencing of Hypermobility Spectrum Disorder
Source: Genes (Basel). 2022 Jul 18;13(7):1269. doi: 10.3390/genes13071269 (PMC9319525; doi:10.3390/genes13071269)
Supplement: Supplementary file 1 [file genes-13-01269-s001.zip › Supplementary File S2.xlsx]

## Sheet: A. 55 genes HSD vs Matrisome
Names	total	elements
HSD Matrisome	55	CHRDL1
		LAMA2
		COL22A1
		ITIH5
		MUC16
		ADAMTS16
		HMCN1
		AGT
		COL7A1
		PAPPA
		FN1
		VWA5B1
		MUC5B
		SVEP1
		COL23A1
		SPP1
		FBN3
		MEGF8
		VWF
		COL19A1
		MXRA5
		LAMA1
		S100A6
		FBN1
		LAMA5
		FREM2
		ANXA5
		MEGF6
		HRNR
		DSPP
		MFAP4
		VWDE
		PLXDC2
		LPA
		NGLY1
		FBLN2
		COL6A5
		TNN
		NID2
		VCAN
		FLG
		CLEC18A
		ADAM17
		COL6A3
		PAPLN
		COL26A1
		TLL1
		LGALS8
		HMCN2
		PRELP
		MMP19
		ANXA4
		SERPINB12
		COL6A6
		ANXA11
HSD	1107	C11orf16
		ARHGEF10L
		GOLGA6L7
		DLG1
		TFIP11
		GOLT1A
		UTP20
		HIVEP1
		SLFN14
		TACC2
		NMBR
		TVP23C
		ACTN3
		ELP4
		PBX4
		PRTG
		OR2S2
		MICU3
		DCHS2
		TRAF3IP2
		CHD8
		ATP5MF-PTCD1
		ADCY7
		SSC4D
		MRPL10
		DNAH14
		AFF1
		SLC6A11
		GJD3
		MAATS1
		ATXN7L1
		TBX10
		KRT82
		BTN2A1
		POU4F2
		NBEAL1
		RFX5
		PLCB2
		TCF25
		RECQL
		HLTF
		FAT4
		NWD1
		TMOD4
		SYNE2
		C16orf54
		AATK
		TOP3A
		SPATA5L1
		KLHDC4
		LDHD
		CD4
		ESX1
		DSP
		DOCK2
		NSMCE2
		DOP1B
		TET3
		FAM20A
		NINL
		PIKFYVE
		LONP1
		FBXW8
		PTPDC1
		CYLC2
		PCARE
		PPM1J
		SNX33
		FRY
		PLEK
		CDH13
		TMEM184A
		WDR34
		FBP2
		LAX1
		ATG2B
		BTNL9
		RAB3GAP1
		PRSS54
		SMPD4
		GEN1
		NOM1
		FARSB
		PTPN12
		RTL1
		ERICH6B
		PAPSS2
		EIF4G3
		LIPN
		NOS1
		UTRN
		ODF1
		MAML2
		LRGUK
		AGBL4
		TENM4
		CPNE5
		ZCWPW1
		CCR9
		NMRK1
		HPS6
		DGUOK
		A1CF
		SCYL1
		TMEM266
		NECTIN2
		ZNF274
		KPNA3
		CFAP46
		CARNS1
		ANKRD10
		GASK1A
		LGI2
		STARD5
		PHF3
		PPP3R2
		STK17A
		OR52E4
		GFY
		CACNA1E
		C2CD3
		OR5H1
		MIB2
		PKDREJ
		CCDC57
		YTHDF1
		MUC3A
		CACHD1
		ALDH2
		RAB37
		MYO1C
		KRTAP4-6
		ORM1
		ZNF596
		SLC38A10
		SIPA1
		OSMR
		PNMT
		ULK4
		RNF217
		OPHN1
		ZC3H3
		ABCA1
		NOP9
		SORT1
		RIOX2
		RFX3
		MYH6
		SCIN
		PCDHGA7
		ARFGEF3
		KIF11
		PCDH7
		TUBB8B
		CAMTA1
		MAP3K14
		MYO15B
		ATP13A3
		C3AR1
		SPZ1
		DENND1A
		BDKRB1
		SDR42E1
		NAALADL1
		LBP
		CCSER1
		PDZD3
		MBTPS1
		SEC31B
		KIF18B
		OR52D1
		TF
		TSPYL4
		ELAC2
		DNAH11
		ASF1B
		CFAP221
		USP42
		ZSCAN5C
		NLRP5
		SYN1
		CCT8
		APBB1
		EXOC2
		BORCS8-MEF2B
		ZZEF1
		OR10G7
		CHD6
		ESYT3
		HHLA2
		GBGT1
		RYR1
		SEPTIN4
		PCDH18
		RASIP1
		SENP7
		APOB
		USP19
		KDM5A
		PPEF2
		EPX
		PRAMEF17
		SETMAR
		FAM47B
		MROH7
		SLC38A4
		INTS8
		ITGA1
		CASC3
		ECE2
		FGFR3
		ADGRG5
		TMCC2
		SPTAN1
		FSCB
		CATSPERG
		POLDIP3
		MERTK
		UBN2
		NFIL3
		GRIN2C
		SEZ6
		FCGBP
		CROCC2
		GCA
		ECEL1
		SLC22A16
		MIS18BP1
		PKHD1
		HPS4
		CYP4F8
		SLC7A14
		TTLL11
		FAM71E2
		DIDO1
		TMPRSS6
		WASHC5
		CENPX
		GPALPP1
		ADAMTS2
		SPRY2
		CCDC155
		MYH1
		FRYL
		CROT
		KIAA1755
		PABPC3
		DNHD1
		FKBP4
		MGAT5B
		TBC1D9B
		SPG11
		PALM2-AKAP2
		AP3B1
		WIPF3
		DNAAF1
		APLP1
		TMEM8A
		STON1
		IFNL3
		DNAH1
		HEATR5B
		LRRC43
		ARMC6
		KIAA1549L
		C17orf53
		RBBP8NL
		TAS2R3
		SERTAD2
		LLGL1
		IFIT2
		WAPL
		ZNF778
		NR1I3
		CYP4V2
		FBXO40
		CORO1B
		KLHL9
		SCUBE1
		ZNF805
		JADE1
		TAGAP
		POLA1
		PIGL
		TCEA2
		PAXIP1
		GNAT3
		LIPI
		IFI16
		MAGEB16
		TMEM25
		NUAK1
		TIAF1
		PKD1L2
		PDE9A
		ZNF679
		POLRMT
		RASSF4
		CARD6
		SLC22A1
		MRPS7
		IL13RA2
		ZFPM2
		CENPJ
		TNRC18
		AP4B1
		ZXDA
		MYOF
		CHL1
		SPATA31E1
		RAPGEF1
		ERMAP
		SLC13A2
		OR1J1
		ATP8B4
		ARL 10.00
		ZNF281
		ZGRF1
		CRYBB3
		PLEKHG3
		NCAPD3
		IL1A
		CD248
		CACNA1H
		ZNF419
		ANK2
		PLA2G4A
		RIF1
		KRT76
		ZNF516
		SMAD7
		PAX1
		PROSER2
		RPN1
		MPO
		CDC42BPG
		TFE3
		CADPS
		ANO2
		RGL3
		LNP1
		MRFAP1L1
		PROSER3
		BRSK1
		PDPR
		PCDHGA10
		SVOPL
		SLIT3
		RFNG
		RWDD3
		CD207
		LGR5
		KRTAP13-4
		HELZ2
		ZNF875
		ZNF518A
		ETV7
		ARHGEF39
		ZDHHC12
		SCGN
		CPT1B
		DCAF11
		SRGAP2
		CENPS
		PCDHB4
		LRR1
		LRP1B
		ROBO1
		PARPBP
		ARHGAP25
		KALRN
		DPEP3
		PEX26
		NUDT14
		USH2A
		PKP4
		NT5DC3
		SLC7A4
		YTHDC2
		RAD51C
		PLEKHA7
		DMRTA1
		SSC5D
		MCM10
		EME2
		TPGS1
		KIAA0753
		SOX17
		EFCAB5
		GARNL3
		MRC2
		ZNF217
		TRMT44
		SFMBT2
		TTLL2
		PARP4
		FPGT-TNNI3K
		WNK4
		TRIM35
		EIF4E1B
		FLNB
		WDFY4
		SIGLEC1
		TOGARAM2
		MSR1
		TRPM2
		PDCD6IP
		ATM
		TAF1L
		ODF2L
		DNAJC1
		GCNT2
		LRRC19
		ARHGEF18
		TRAIP
		WDR78
		PRF1
		RUNDC3B
		MCAM
		SLC12A9
		WDR60
		SEL1L2
		DNA2
		CEBPZ
		IRS2
		IGFN1
		PIM3
		OBSCN
		ZBTB47
		PTPN14
		BAIAP3
		DMTF1
		TNS1
		FCAMR
		CNTN5
		ZFHX2
		FASTKD2
		TXNDC5
		USP53
		PER2
		RNF43
		FRS3
		TRHDE
		ACSL5
		TMC6
		DMGDH
		TAF4
		PRUNE2
		OTOF
		CTCFL
		SF3B2
		PMFBP1
		SIT 1.00
		BCAR3
		ERICH3
		PROS1
		TMEM225
		PLEKHH2
		WDR64
		CCDC40
		FAM86C1
		KIF9
		SLC7A11
		ZNF653
		GIMAP6
		TEX26
		CWH43
		MAN2C1
		PSEN2
		ITPR2
		ZNF530
		TRIM51
		PFDN5
		CMTM6
		TNFRSF8
		CERS3
		UNKL
		GGT6
		ARAP3
		OMA1
		ZNF444
		LARP6
		ZNF724
		MCAT
		ALPK1
		MTUS1
		HYDIN
		PEAK3
		TTC27
		AKAP17A
		ZBP1
		RUNDC1
		EPN1
		E2F7
		MAGI1
		MR1
		APOBEC3F
		KRT78
		PRRC1
		PIP5K1C
		MIEF1
		ZDBF2
		ZNF184
		PSRC1
		MTNR1A
		BLK
		OR2D2
		C16orf96
		FAM149B1
		AGAP2
		CDH20
		ZNF611
		CEP95
		COASY
		NCOA6
		EFHC2
		CPZ
		NEB
		PDE1A
		KIAA0556
		PSME4
		ELOVL4
		ADAMTS6
		FBXO44
		CCDC114
		ATF7IP
		CREM
		ZIK1
		UGT2A1
		ADGRF2
		EPOR
		RHBG
		TMPRSS15
		PRDM1
		TRPM4
		FAM13A
		OR51M1
		BSG
		NWD2
		SLC26A6
		NUP210
		FER1L6
		TBC1D16
		CCDC68
		FAAP20
		CC2D1B
		LOC389602
		PRAMEF2
		FKBP8
		KRT2
		HEXD
		FAM71C
		MAGEF1
		C16orf74
		C2CD5
		PODNL1
		ZNF333
		SPESP1
		OPN1SW
		CLNK
		INPP5F
		MTUS2
		BLNK
		PHACTR4
		MGAM
		GAPVD1
		GLIS1
		DOC2A
		OR4X2
		ZNF140
		SGPP2
		ALDH1L1
		KDM5B
		OPLAH
		KIAA2012
		OBSL1
		CFAP47
		SLC27A6
		NECTIN1
		ERAP2
		EDIL3
		NUP98
		PCDHB7
		PDIA2
		RPE
		SHCBP1
		SEC16A
		SCYL2
		TAF1A
		F2RL2
		TMEM51
		LRRC32
		BPIFB1
		PRKCZ
		WDR11
		HIGD1C
		PLXNA2
		ZDHHC15
		CD276
		SPAG5
		METTL14
		KRT27
		MAB21L4
		OR52B2
		FAM83G
		MN1
		CHP2
		SASH1
		MYH15
		CRX
		PIK3C2B
		KIF2B
		ANKMY1
		RNF31
		ABCA10
		TLN2
		DRC1
		USP6
		MRPL3
		ZNF732
		ZNF717
		TMPRSS9
		CDCA3
		OR5B12
		MYO3A
		NDUFB7
		TEP1
		DCDC2C
		TYMSOS
		MYO1A
		FRMD8
		CEP290
		PRPS1L1
		KCNH8
		CPEB2
		BPTF
		GJD4
		C10orf62
		CHD7
		TXK
		PSMB11
		FRMD1
		DDX31
		NHLRC2
		KRTAP10-9
		LOC100287036
		CDH9
		NLRC5
		DMXL2
		OXSM
		TREM2
		C1orf158
		TUT4
		RBM14
		CAPNS1
		SPTY2D1
		FBXW10
		NPC1L1
		EFHD2
		PTPRF
		PABPC1L
		BRAT1
		BOK
		C12orf43
		DNMBP
		LIFR
		TESPA1
		THBS4
		CDHR4
		GBE1
		CYP4Z1
		TUBGCP2
		GOLGA8H
		LDHAL6B
		DEFB132
		CDK13
		HOXD10
		CAPN2
		KIF17
		TRIM66
		NELL1
		ANKRD30B
		ANKRD36C
		MINDY4
		SDK1
		CSMD2
		ADAMTS8
		DCLRE1A
		ARHGEF28
		FANCM
		SDC1
		TLR7
		ORMDL2
		AGAP6
		ALDH3A1
		RPL3L
		DHX57
		FREM3
		CLCN1
		ZNF302
		PTGR1
		REXO4
		EDA
		ZNF69
		SLC2A6
		LIMCH1
		VPS37A
		OGFOD3
		GPRIN1
		DCTPP1
		WDR87
		FDXACB1
		ZNF211
		CLSTN3
		KRTAP9-1
		SPEM2
		TMEM181
		LEMD1
		CEMIP
		CTXN2
		ZNF526
		CCDC33
		PSMD6
		ABCC10
		SLC22A31
		KIAA1257
		CAGE1
		TET2
		GLIS3
		ESF1
		HSPA12B
		LIPG
		HK2
		COG5
		MUC17
		MRE11
		AKAP9
		GABRP
		SCARA3
		NOX5
		AVPR1A
		MICAL2
		SOX8
		NLRP11
		MICALCL
		SCLT1
		FMO5
		ASMTL
		FANCI
		NCOR1
		SPINT1
		RAI2
		TTF1
		SYTL2
		APLP2
		ZNF256
		TTC21A
		GCFC2
		SLC9A1
		OR4K17
		SWSAP1
		ZNF423
		PLEC
		IL6ST
		LRP2
		FAM90A1
		CTBS
		CCT3
		ZNF121
		ASNS
		CABIN1
		SYNE1
		GIN1
		ATP4B
		RPS6KL1
		DPP9
		PIGY
		WDR44
		EXD3
		PDZRN4
		IL25
		MON2
		GLDC
		SH2B3
		NEUROG2
		MCM2
		TMEM200C
		KRT18
		FAM71B
		WWC3
		TGS1
		LDLRAD3
		PTCHD4
		ZBTB10
		PKHD1L1
		ADCY6
		SLC36A2
		OTOP3
		PJA1
		ZFYVE26
		CYP11B1
		NKAPD1
		CATSPER3
		NXNL1
		PWP1
		DST
		FAT3
		CACNB2
		EN2
		NMRK2
		SLC29A1
		LNX2
		NPPC
		FBXW7
		FGD5
		ABCG5
		XRN1
		MT1HL1
		PCDHA3
		EFCAB6
		ETAA1
		TSC22D4
		FCRL5
		PRAMEF20
		ARFGAP3
		WDR97
		C1orf35
		SDC3
		TMEM14B
		PABPN1L
		GCNT4
		OTOGL
		MECOM
		TDRD6
		RHBDL2
		SIRT3
		CCDC180
		ASIC4
		ESCO2
		PCCA
		RIC8B
		CCDC168
		PEG3
		DDX51
		TYR
		TCF3
		ZNF106
		SLC49A3
		DHRS4
		SLC35C1
		CCDC88C
		NEURL4
		HMGCLL1
		NVL
		DOCK5
		CNTNAP5
		FAAP100
		CUL9
		MAN2B2
		SHPK
		PPP6R3
		LPAR6
		PLEKHH3
		PDCD11
		COQ8B
		ACOXL
		PRPSAP2
		CRTC3
		ZCCHC2
		TTN
		AMN
		EME1
		LMTK3
		AKAP13
		USHBP1
		KIAA1211
		OR4D5
		LURAP1L
		C6orf132
		TNFAIP2
		NBL1
		USP17L8
		ATP6V0A1
		B3GNT6
		ZNF469
		DNAH3
		MCM3AP
		MYO1F
		RPS6KA1
		HCN4
		CCDC54
		TMEM59L
		RNASET2
		SLC6A12
		FAM214B
		FAM221A
		JMJD8
		OR51A4
		LINGO4
		CENPB
		LAPTM5
		RADIL
		UGT2B11
		EXO1
		P2RX4
		CUL4A
		DDX58
		HAPLN3
		TOR4A
		C12orf56
		MAF
		TEX13A
		ANKIB1
		ADCY4
		ZMIZ2
		ZC3H10
		RPGR
		CAPN10
		RP1L1
		ABCB6
		OR7G3
		CCNF
		TSR1
		ACP6
		ABCB11
		ZFHX3
		UNC93B1
		PNPLA7
		TMIE
		KRT10
		IFIH1
		TEDC2
		SNX8
		SOWAHA
		CERT1
		ANO8
		WDR90
		LRRC75B
		RALGAPA1
		C10orf105
		RPUSD4
		MYH4
		PROX2
		PRR12
		WDR86
		OR4Q3
		MICALL2
		SIRT1
		ANK3
		MIA3
		SPHKAP
		HIVEP3
		TECRL
		SLC25A45
		DCHS1
		MAP7D3
		TUBGCP6
		XYLB
		FUT5
		IGF2R
		RGPD3
		TEKT5
		POLD1
		SBSN
		AFTPH
		PGLS
		COLGALT1
		IL12B
		POMC
		DUSP16
		PRSS8
		TMED6
		NUMA1
		SNRNP200
		ALAS2
		GIPC1
		PKP3
		SH3GL2
		ITGA7
		CLBA1
		FREM1
		ADAM22
		ZNF592
		C1orf94
		HOXD9
		ZNF112
		LTK
		EPAS1
		VTI1B
		GYG1
		SCN10A
		TPSD1
		FOXO3
		TRIM59
		ITGAE
		ZNF233
		PRR26
		OR3A2
		L1TD1
		P2RX7
		RSL1D1
		PARD3B
		SLC2A9
		AHNAK2
		PRAMEF12
		CARMIL2
		ABCA5
		CDC42EP1
		KNCN
		ADGRV1
		PSCA
		ST7
		VPS13C
		AKAP11
		EPHA8
		TM4SF19
		ADGRF4
		RANBP2
		ERN 1.00
		IGSF22
		METTL17
		KCNJ15
		PARD3
		DHODH
		HGFAC
		NOTCH3
		FMC1-LUC7L2
		SYNM
		PPM1N
		HSD17B14
		STON1-GTF2A1L
		MYH7B
		PLEKHA6
		B4GALNT2
		AP4E1
		MYO18B
		SETD4
		CDH4
		ATXN2L
		RCC1L
		ZMYM6
		JPH3
		USP17L1
		C2orf16
		RASSF6
		SYTL3
		DEPP1
		SRRM2
		GOLGA4
		SNAP91
		NT5C1A
		AANAT
		GEMIN5
		GORASP1
		ANO6
		DDX20
		EVPL
		BPIFB3
		SCNM1
		PASK
		NPC1
		TCOF1
		ZNF600
		ITGB5
		USH1C
		MRTFB
		DNAH5
		SLC18B1
		MDH1B
		ARSJ
		ACCSL
		MISP
		TRPC3
		C2orf66
		MYBPC2
		TRAP1
		OR5D13
		CACNA1I
		PDGFC
		PEPD
		SPHK2
		RETREG1
		ZNF440
		TRADD
		C1QTNF1
		GPR108
		SLC5A4
		NLRP14
		DNAJC13
		KRT75
		SLC6A17
		CNST
		RNPEPL1
		VPS13B
		TCP10L2
		HDAC6
		ART5
		ABCA13
		N4BP3
		RANGAP1
		KRT32
		CKAP4
		IFIT3
		PITPNM1
		HELQ
		PSPH
		KCNA7
Matrisome	715	MMP2
		HPSE2
		Plxnb2
		Mmp2
		FGL2
		ADAM12
		CXCL14
		CSPG4
		Col10a1
		TGFB2
		CXCL3
		PLAU
		LMAN1
		FRAS1
		GDF15
		ANXA1
		Egln1
		MMP7
		Adamts9
		WISP2
		NID1
		S100P
		C1QC
		CILP
		Npnt
		SERPINB5
		COL4A5
		HRG
		Loxl1
		Frem1
		SEMA4D
		ITLN2
		MMRN2
		COL20A1
		Spon1
		MBL2
		NGF
		CXCL13
		Dcn
		PCOLCE
		Dmbt1
		Igsf10
		Plxdc2
		SERPINF1
		Mfap4
		Ltbp4
		S100a13
		AMBP
		C1qa
		BMP3
		Vwa9
		Mmrn1
		Col11a1
		Itih2
		TGM2
		Adam23
		Col8a2
		A2M
		TIMP3
		TGM7
		COL9A2
		Col4a2
		ANXA3
		ELANE
		TCHH
		COL1A1
		Nid1
		CLC
		Cstb
		F13b
		ADAMDEC1
		Plod2
		C1QL3
		MEPE
		FBN2
		LTBP4
		CCL19
		ANXA13
		LEPREL2
		Pxdn
		VWA5A
		Vcan
		SERPINB9
		Hspg2
		C1qtnf7
		Thbs4
		Nid2
		PODN
		Ambp
		Angptl1
		Adamts17
		LGALS1
		COL15A1
		MFAP3
		Mfap2
		Col9a2
		Ntn1
		LEPRE1
		SEMA3A
		GDF10
		FGG
		THBS3
		PLXNA1
		Hmcn2
		FNDC1
		SERPING1
		MUC1
		Ky
		EMILIN1
		Fgg
		COL18A1
		PXDN
		FCN1
		TNXB
		Clec14a
		Lgals4
		Cspg5
		ADAM19
		C1QTNF5
		F7
		Nrg1
		Lamc2
		PLXNB1
		Igfbp6
		F9
		Matn4
		COL21A1
		FNDC8
		Impg1
		Col6a1
		Col1a2
		CTSV
		IGFALS
		LTBP1
		PPBP
		Fbln1
		Pf4
		Angptl6
		IGFBP7
		FGB
		LAMB4
		Ctgf
		LGI4
		Sftpd
		MFAP5
		CST3
		CLEC3B
		SERPINB7
		S100a9
		Fbn1
		CST1
		Loxl3
		Dpt
		Timp3
		SERPINA1
		COL4A3
		Col12a1
		Mep1a
		F13a1
		COLEC11
		Col4a4
		PLXNC1
		ECM1
		Ecm1
		VWA1
		HCFC1
		Serpinf2
		Anxa7
		Thbs1
		PRG3
		LOXL1
		EGFL7
		TGM5
		C1qc
		Fgf2
		Serpina3n
		LEFTY1
		MMP23B
		Adam10
		CSTA
		LTBP2
		LAMB3
		TNFAIP6
		S100a10
		Itih5
		Cilp2
		ANXA6
		IL17D
		EMID1
		Muc4
		CTSS
		CTSB
		COL6A2
		MUC12
		FBLN1
		TLL2
		Ntn4
		Efemp1
		MUC2
		Adam19
		SEMA3G
		Tnxb
		GLDN
		WNT6
		EGF
		Anxa4
		Col19a1
		Htra1
		Hmcn1
		VWCE
		SPON1
		Thbs3
		COL5A2
		Muc2
		ELN
		P4HTM
		S100A14
		Mug2
		Mfge8
		Hcfc2
		Acan
		Agrn
		NTN4
		Col9a3
		EGLN1
		Col4a5
		Col18a1
		Tinagl1
		Aebp1
		Sbspon
		SFTPD
		F2
		ADAM9
		P4ha1
		WNT5A
		Ndnf
		St14
		LGALS4
		BMP7
		ADAMTSL4
		OPTC
		Col5a3
		SLPI
		ADAM10
		WNT9A
		Anxa2
		Spock3
		TGM3
		Cpn2
		VTN
		Adam7
		Lama5
		CTSK
		CRLF1
		ABI3BP
		Lrg1
		Lamb2
		NRG2
		CLEC18B
		Lamc1
		S100B
		SEMA7A
		C1qtnf5
		HTRA3
		LAMC3
		Col6a6
		MGP
		Pzp
		Itih3
		TINAG
		Fbln5
		Fbn2
		Col5a1
		CILP2
		ITIH3
		FMOD
		Leprel1
		ADAMTSL2
		Lama1
		C1QTNF2
		Habp2
		MUC20
		Colec12
		Pcolce
		NPNT
		PRSS3
		CTSD
		SEMA3B
		Mmp9
		Gpc4
		Adamtsl4
		TGFB1
		Rptn
		TINAGL1
		COL25A1
		S100A1
		GREM1
		Kng1
		S100a16
		MST1
		MUC4
		SERPINF2
		S100A16
		Anxa9
		TIMP1
		PLOD3
		Ctsc
		SEMA4B
		Col24a1
		S100A8
		PLOD2
		Lgals3
		Abi3bp
		BGN
		LAMA3
		Prg4
		CTSF
		SERPIND1
		BMPER
		Tgm1
		CRLF3
		Sparc
		MMP1
		S100A11
		LAMC1
		Lama3
		COL13A1
		COL8A1
		IGFBP5
		Aspn
		SERPINA4
		Srpx
		CTGF
		Scube2
		Try10
		MMP12
		COLEC12
		Sftpa1
		TNFSF13
		Col23a1
		HABP2
		Emilin2
		CD109
		PLXND1
		Col28a1
		Vwf
		C1QL4
		Col4a1
		ADAMTS12
		Ltbp3
		EFEMP1
		Matn1
		ASPN
		MMP11
		Serpinb1a
		Col11a2
		Ltbp1
		ANXA2
		LGALS2
		Col25a1
		Tgfb1
		TGM1
		FAM20B
		COL9A3
		COL3A1
		Eln
		Serpina1b
		Col8a1
		COL9A1
		GPC4
		DPT
		COL5A3
		COL4A2
		Col16a1
		LUM
		Igfbp7
		MMP28
		MUC19
		Col4a3
		P4HA2
		Vwa1
		SERPINB8
		CBLN1
		Hyal2
		ECM2
		TNC
		Lepre1
		MMP3
		Postn
		CCL18
		Anxa6
		SERPINH1
		Ctsg
		S100a6
		COL11A2
		LEFTY2
		Itih1
		F13A1
		Emilin1
		OGN
		PRG4
		ANGPTL4
		LGALS7
		PRSS12
		C17orf58
		SERPINE2
		Megf6
		Tnn
		MFGE8
		Adamtsl5
		C1QTNF9B
		Anxa1
		Mfap5
		S100A4
		AGRN
		Fn1
		LAMB1
		LOXL2
		TSKU
		CTSG
		AI182371
		POSTN
		REG4
		MMP14
		Colq
		Tinag
		PLAT
		C1QL2
		Anxa11
		COL4A4
		COL28A1
		C1qtnf2
		MUC6
		Lman1
		DMBT1
		Vwa5a
		Col6a2
		Col13a1
		SERPINB4
		SRPX2
		Efemp2
		ITIH6
		Sftpc
		FGF9
		SERPINB1
		FGA
		FLG2
		LGALS3
		PXDNL
		Tgm3
		SERPINA11
		SERPINB6
		WNT7A
		CHRDL2
		PRG2
		MASP2
		Insl5
		Plod1
		F13B
		Frem2
		FGF2
		Col5a2
		CXCL12
		Lgals9
		COL2A1
		Fmod
		Serpind1
		Ogn
		CST6
		LGI1
		Papln
		Serpina10
		WNT11
		COL14A1
		NRG3
		F10
		EFEMP2
		COMP
		Lox
		THBS1
		HCFC2
		LGALS9
		Col14a1
		S100a8
		Lamb1
		AEBP1
		Mmp19
		BMP1
		CCL28
		ITIH2
		Col27a1
		SPARCL1
		CTSL
		THBS2
		WNT2B
		SEMA6D
		Col17a1
		S100A2
		Angptl2
		Hrg
		CXCL1
		Col9a1
		CRELD1
		Col6a4
		CRNN
		MFAP2
		Serpina1a
		C1QB
		HTRA1
		CBLN4
		Vtn
		ANGPTL6
		Tgfbi
		LOXL3
		CSPG5
		PLXNB2
		COL16A1
		Lamc3
		INHBE
		ST14
		PF4V1
		SPON2
		KNG1
		SRPX
		Col2a1
		S100A10
		Col1a1
		Serping1
		CLEC12A
		Loxl2
		Serpinf1
		COL17A1
		COL4A6
		P4ha2
		Tgm2
		CCL21
		P4HA1
		ADAMTS13
		IL16
		ITIH1
		PLG
		IMPG1
		SERPINE1
		COL4A1
		FBLN7
		Mmrn2
		Col4a6
		ADAM8
		Egfl7
		Col6a3
		MATN2
		EMILIN2
		Cspg4
		FGL1
		Wisp2
		CHRD
		LOXL4
		Plod3
		LOX
		SULF1
		Lamb3
		LAMB2
		Hcfc1
		AW551984
		Matn2
		Sema3c
		Hapln1
		Hpx
		Thsd4
		ANGPTL2
		ADAMTSL5
		SERPINB10
		Lama4
		Plg
		Thbs2
		LAMC2
		CHADL
		CXCL5
		Prelp
		Serpina3m
		Sftpb
		SBSPON
		FCN3
		Lum
		Serpine2
		Fga
		CSTB
		Bmper
		FRZB
		Plxnc1
		Cxcl12
		Col3a1
		Fndc1
		Emilin3
		CCBE1
		SEMA4A
		HPX
		Gldn
		SEMA3F
		MUC13
		MFAP1
		S100A7
		Adamtsl1
		CTSA
		HPSE
		Fbln2
		ADAMTS10
		Mgp
		COL6A1
		COL10A1
		Fras1
		Fgb
		VWA9
		Ctsd
		INHBC
		F12
		Srpx2
		MMRN1
		Anxa5
		COL24A1
		SPARC
		CTSH
		Prg2
		IGFBP3
		CLEC11A
		COL5A1
		C1QA
		Serpinc1
		Htra3
		LAMA4
		SERPINC1
		DCN
		1810010H24Rik
		Col7a1
		CTSZ
		COL11A1
		S100A12
		THSD4
		IGFBP4
		Serpina3k
		COL8A2
		Emid1
		WNT5B
		ANXA7
		Elane
		GPC6
		SNED1
		GDF7
		Serpina1d
		SERPINB3
		Lama2
		FAM20C
		RELN
		EMILIN3
		SERPINA3
		GAS6
		Serpinh1
		Cilp
		CPN2
		Grem1
		Kcp
		ADAMTS5
		MMP10
		ADAM15
		Serpinb2
		TGFBI
		S100a4
		COL27A1
		Col6a5
		PLXDC1
		C1qtnf9
		Ltbp2
		ADAMTSL1
		PZP
		Crlf3
		HSPG2
		Fam20b
		TNR
		Pcolce2
		Itih4
		NTN3
		Tnc
		COL1A2
		CYR61
		SERPINA5
		SFRP1
		Itln1
		LTBP3
		OTOG
		ITIH4
		SERPINA10
		Chrdl1
		Il16
		Bgn
		SEMA4C
		Col22a1
		SEMA3C
		GPC1
		S100A13
		COL12A1
		Anxa3
		Lgals1
		COLQ
		PRSS1
		Ctsb
		Chad
		Col15a1
		FBLN5
		HAPLN1
		S100A9
		MMP9
		Otog
		CTSC
		PLOD1
		Reg4

## Sheet: B. Functional Profiling (FP)
source	term_name	term_id	adjusted_p_value	negative_log10_of_adjusted_p_value	term_size	query_size	intersection_size	effective_domain_size	intersections
GO:MF	extracellular matrix structural constituent	GO:0005201	6.00917e-31	30.2212	170	50	23	17159	LAMA2,COL22A1,HMCN1,COL7A1,FN1,COL23A1,FBN3,VWF,COL19A1,MXRA5,LAMA1,FBN1,LAMA5,DSPP,MFAP4,FBLN2,COL6A5,NID2,VCAN,COL6A3,HMCN2,PRELP,COL6A6
GO:MF	structural molecule activity	GO:0005198	7.85906e-20	19.1046	584	50	24	17159	LAMA2,COL22A1,HMCN1,COL7A1,FN1,COL23A1,FBN3,VWF,COL19A1,MXRA5,LAMA1,FBN1,LAMA5,DSPP,MFAP4,FBLN2,COL6A5,NID2,VCAN,FLG,COL6A3,HMCN2,PRELP,COL6A6
GO:MF	extracellular matrix structural constituent conferring tensile strength	GO:0030020	7.53104e-07	6.12314	41	50	6	17159	COL7A1,COL23A1,COL19A1,COL6A5,COL6A3,COL6A6
GO:MF	integrin binding	GO:0005178	1.53864e-06	5.81286	131	50	8	17159	FN1,SPP1,VWF,FBN1,LAMA5,TNN,ADAM17,LGALS8
GO:MF	metalloendopeptidase activity	GO:0004222	7.13189e-05	4.1468	86	50	6	17159	ADAMTS16,PAPPA,ADAM17,PAPLN,TLL1,MMP19
GO:MF	metallopeptidase activity	GO:0008237	0.00219236	2.65909	154	50	6	17159	ADAMTS16,PAPPA,ADAM17,PAPLN,TLL1,MMP19
GO:MF	collagen binding	GO:0005518	0.0104024	1.98287	59	50	4	17159	FN1,VWF,DSPP,NID2
GO:MF	endopeptidase activity	GO:0004175	0.02528	1.59722	348	50	7	17159	ADAMTS16,PAPPA,LPA,ADAM17,PAPLN,TLL1,MMP19
GO:MF	calcium ion binding	GO:0005509	0.0365	1.43771	369	50	7	17159	S100A6,FBN1,ANXA5,DSPP,FBLN2,ANXA4,ANXA11
GO:MF	glycosaminoglycan binding	GO:0005539	0.0368709	1.43332	157	50	5	17159	FN1,FBN1,LPA,VCAN,PRELP
GO:MF	protein-containing complex binding	GO:0044877	0.0405611	1.39189	986	50	11	17159	FN1,SPP1,VWF,FBN1,LAMA5,DSPP,TNN,NID2,ADAM17,LGALS8,ANXA11
GO:BP	external encapsulating structure organization	GO:0045229	1.37575e-10	9.86146	225	48	13	15999	COL22A1,ADAMTS16,AGT,COL23A1,COL19A1,HRNR,MFAP4,COL6A5,NID2,PAPLN,TLL1,MMP19,COL6A6
GO:BP	extracellular matrix organization	GO:0030198	3.14396e-09	8.50252	222	48	12	15999	COL22A1,ADAMTS16,AGT,COL23A1,COL19A1,MFAP4,COL6A5,NID2,PAPLN,TLL1,MMP19,COL6A6
GO:BP	extracellular structure organization	GO:0043062	3.31579e-09	8.47941	223	48	12	15999	COL22A1,ADAMTS16,AGT,COL23A1,COL19A1,MFAP4,COL6A5,NID2,PAPLN,TLL1,MMP19,COL6A6
GO:BP	anatomical structure development	GO:0048856	0.00265351	2.57618	4084	48	28	15999	CHRDL1,LAMA2,COL22A1,AGT,COL7A1,FN1,SVEP1,SPP1,FBN3,MEGF8,COL19A1,LAMA1,S100A6,FBN1,LAMA5,FREM2,HRNR,DSPP,VWDE,TNN,VCAN,FLG,ADAM17,COL6A3,TLL1,LGALS8,PRELP,ANXA4
GO:BP	multicellular organism development	GO:0007275	0.00786611	2.10424	3500	48	25	15999	CHRDL1,LAMA2,COL22A1,AGT,COL7A1,FN1,SVEP1,SPP1,MEGF8,COL19A1,LAMA1,S100A6,FBN1,LAMA5,FREM2,HRNR,DSPP,TNN,VCAN,FLG,ADAM17,COL6A3,TLL1,LGALS8,PRELP
GO:BP	system development	GO:0048731	0.00915754	2.03822	3276	48	24	15999	CHRDL1,LAMA2,COL22A1,AGT,FN1,SVEP1,SPP1,MEGF8,COL19A1,LAMA1,S100A6,FBN1,LAMA5,FREM2,HRNR,DSPP,TNN,VCAN,FLG,ADAM17,COL6A3,TLL1,LGALS8,PRELP
GO:BP	cell adhesion	GO:0007155	0.0102715	1.98837	1175	48	14	15999	MUC16,HMCN1,FN1,SPP1,VWF,COL19A1,FBN1,LAMA5,FREM2,FBLN2,TNN,NID2,VCAN,ADAM17
GO:BP	biological adhesion	GO:0022610	0.0110041	1.95845	1182	48	14	15999	MUC16,HMCN1,FN1,SPP1,VWF,COL19A1,FBN1,LAMA5,FREM2,FBLN2,TNN,NID2,VCAN,ADAM17
GO:BP	tissue development	GO:0009888	0.0121316	1.91608	1192	48	14	15999	LAMA2,COL22A1,AGT,COL7A1,FN1,SVEP1,SPP1,MEGF8,LAMA1,LAMA5,DSPP,FLG,ADAM17,ANXA4
GO:BP	developmental process	GO:0032502	0.0242113	1.61598	4534	48	28	15999	CHRDL1,LAMA2,COL22A1,AGT,COL7A1,FN1,SVEP1,SPP1,FBN3,MEGF8,COL19A1,LAMA1,S100A6,FBN1,LAMA5,FREM2,HRNR,DSPP,VWDE,TNN,VCAN,FLG,ADAM17,COL6A3,TLL1,LGALS8,PRELP,ANXA4
GO:BP	skeletal system development	GO:0001501	0.0368754	1.43326	283	48	7	15999	MEGF8,COL19A1,FBN1,DSPP,VCAN,TLL1,PRELP
GO:CC	external encapsulating structure	GO:0030312	1.74943e-43	42.7571	491	52	37	17081	LAMA2,COL22A1,ADAMTS16,HMCN1,AGT,COL7A1,FN1,MUC5B,COL23A1,FBN3,VWF,COL19A1,MXRA5,LAMA1,S100A6,FBN1,LAMA5,ANXA5,HRNR,DSPP,MFAP4,FBLN2,COL6A5,TNN,NID2,VCAN,FLG,COL6A3,PAPLN,COL26A1,HMCN2,PRELP,MMP19,ANXA4,SERPINB12,COL6A6,ANXA11
GO:CC	extracellular matrix	GO:0031012	1.74943e-43	42.7571	491	52	37	17081	LAMA2,COL22A1,ADAMTS16,HMCN1,AGT,COL7A1,FN1,MUC5B,COL23A1,FBN3,VWF,COL19A1,MXRA5,LAMA1,S100A6,FBN1,LAMA5,ANXA5,HRNR,DSPP,MFAP4,FBLN2,COL6A5,TNN,NID2,VCAN,FLG,COL6A3,PAPLN,COL26A1,HMCN2,PRELP,MMP19,ANXA4,SERPINB12,COL6A6,ANXA11
GO:CC	collagen-containing extracellular matrix	GO:0062023	3.77696e-34	33.4229	381	52	30	17081	LAMA2,HMCN1,AGT,COL7A1,FN1,COL23A1,VWF,COL19A1,MXRA5,LAMA1,S100A6,FBN1,LAMA5,ANXA5,HRNR,MFAP4,FBLN2,COL6A5,TNN,NID2,VCAN,FLG,COL6A3,COL26A1,HMCN2,PRELP,ANXA4,SERPINB12,COL6A6,ANXA11
GO:CC	extracellular region	GO:0005576	5.32415e-21	20.2737	3684	52	45	17081	CHRDL1,LAMA2,COL22A1,MUC16,HMCN1,AGT,COL7A1,PAPPA,FN1,MUC5B,SVEP1,COL23A1,SPP1,MEGF8,VWF,COL19A1,MXRA5,LAMA1,S100A6,FBN1,LAMA5,FREM2,ANXA5,HRNR,DSPP,MFAP4,VWDE,LPA,FBLN2,COL6A5,TNN,NID2,VCAN,CLEC18A,COL6A3,COL26A1,TLL1,LGALS8,HMCN2,PRELP,MMP19,ANXA4,SERPINB12,COL6A6,ANXA11
GO:CC	extracellular space	GO:0005615	7.74849e-12	11.1108	3237	52	35	17081	COL22A1,MUC16,HMCN1,AGT,COL7A1,FN1,MUC5B,SVEP1,COL23A1,SPP1,MEGF8,VWF,COL19A1,MXRA5,LAMA1,S100A6,FBN1,LAMA5,FREM2,ANXA5,HRNR,MFAP4,LPA,TNN,NID2,VCAN,CLEC18A,COL6A3,LGALS8,HMCN2,PRELP,MMP19,ANXA4,SERPINB12,ANXA11
GO:CC	cell periphery	GO:0071944	4.49373e-09	8.34739	5368	52	40	17081	LAMA2,COL22A1,MUC16,ADAMTS16,HMCN1,AGT,COL7A1,FN1,MUC5B,COL23A1,FBN3,VWF,COL19A1,MXRA5,LAMA1,S100A6,FBN1,LAMA5,ANXA5,HRNR,DSPP,MFAP4,LPA,FBLN2,COL6A5,TNN,NID2,VCAN,FLG,ADAM17,COL6A3,PAPLN,COL26A1,HMCN2,PRELP,MMP19,ANXA4,SERPINB12,COL6A6,ANXA11
GO:CC	endoplasmic reticulum lumen	GO:0005788	1.14808e-08	7.94003	288	52	12	17081	CHRDL1,COL22A1,COL7A1,FN1,COL23A1,SPP1,COL19A1,FBN1,VCAN,ADAM17,COL6A3,COL26A1
GO:CC	basement membrane	GO:0005604	2.09335e-07	6.67916	64	52	7	17081	LAMA2,COL7A1,LAMA1,FBN1,LAMA5,NID2,HMCN2
GO:CC	extracellular vesicle	GO:1903561	0.000429799	3.36673	2130	52	20	17081	MUC16,HMCN1,AGT,FN1,MUC5B,SPP1,MEGF8,VWF,MXRA5,S100A6,LAMA5,FREM2,ANXA5,HRNR,FBLN2,NID2,COL6A3,PRELP,ANXA4,ANXA11
GO:CC	extracellular membrane-bounded organelle	GO:0065010	0.000433004	3.36351	2131	52	20	17081	MUC16,HMCN1,AGT,FN1,MUC5B,SPP1,MEGF8,VWF,MXRA5,S100A6,LAMA5,FREM2,ANXA5,HRNR,FBLN2,NID2,COL6A3,PRELP,ANXA4,ANXA11
GO:CC	extracellular organelle	GO:0043230	0.000433004	3.36351	2131	52	20	17081	MUC16,HMCN1,AGT,FN1,MUC5B,SPP1,MEGF8,VWF,MXRA5,S100A6,LAMA5,FREM2,ANXA5,HRNR,FBLN2,NID2,COL6A3,PRELP,ANXA4,ANXA11
GO:CC	extracellular exosome	GO:0070062	0.00162617	2.78883	2109	52	19	17081	MUC16,HMCN1,AGT,FN1,MUC5B,SPP1,MEGF8,VWF,MXRA5,S100A6,LAMA5,FREM2,ANXA5,HRNR,NID2,COL6A3,PRELP,ANXA4,ANXA11
GO:CC	keratohyalin granule	GO:0036457	0.0131228	1.88197	4	52	2	17081	HRNR,FLG
GO:CC	vesicle	GO:0031982	0.0228676	1.64078	3503	52	23	17081	MUC16,HMCN1,AGT,COL7A1,FN1,MUC5B,SPP1,MEGF8,VWF,MXRA5,S100A6,LAMA5,FREM2,ANXA5,HRNR,FBLN2,NID2,CLEC18A,COL6A3,PRELP,ANXA4,SERPINB12,ANXA11
GO:CC	collagen trimer	GO:0005581	0.0299549	1.52353	32	52	3	17081	COL7A1,COL19A1,COL6A3
KEGG	ECM-receptor interaction	KEGG:04512	7.63694e-16	15.1171	88	26	12	8014	LAMA2,FN1,SPP1,VWF,LAMA1,LAMA5,FREM2,DSPP,COL6A5,TNN,COL6A3,COL6A6
KEGG	Focal adhesion	KEGG:04510	1.77833e-08	7.74999	200	26	10	8014	LAMA2,FN1,SPP1,VWF,LAMA1,LAMA5,COL6A5,TNN,COL6A3,COL6A6
KEGG	Protein digestion and absorption	KEGG:04974	4.61966e-08	7.33539	103	26	8	8014	COL22A1,COL7A1,COL23A1,COL19A1,COL6A5,COL6A3,COL26A1,COL6A6
KEGG	Human papillomavirus infection	KEGG:05165	2.35248e-06	5.62847	331	26	10	8014	LAMA2,FN1,SPP1,VWF,LAMA1,LAMA5,COL6A5,TNN,COL6A3,COL6A6
KEGG	PI3K-Akt signaling pathway	KEGG:04151	4.3329e-06	5.36322	353	26	10	8014	LAMA2,FN1,SPP1,VWF,LAMA1,LAMA5,COL6A5,TNN,COL6A3,COL6A6
KEGG	Small cell lung cancer	KEGG:05222	0.0126844	1.89673	92	26	4	8014	LAMA2,FN1,LAMA1,LAMA5
KEGG	Amoebiasis	KEGG:05146	0.0181713	1.74061	101	26	4	8014	LAMA2,FN1,LAMA1,LAMA5
REAC	Extracellular matrix organization	REAC:R-HSA-1474244	7.61024e-30	29.1186	298	38	26	10760	LAMA2,COL22A1,ADAMTS16,COL7A1,FN1,COL23A1,SPP1,FBN3,VWF,COL19A1,LAMA1,FBN1,LAMA5,DSPP,MFAP4,FBLN2,COL6A5,TNN,NID2,VCAN,ADAM17,COL6A3,COL26A1,TLL1,MMP19,COL6A6
REAC	Degradation of the extracellular matrix	REAC:R-HSA-1474228	1.73609e-18	17.7604	140	38	16	10760	ADAMTS16,COL7A1,FN1,COL23A1,SPP1,FBN3,COL19A1,FBN1,LAMA5,COL6A5,ADAM17,COL6A3,COL26A1,TLL1,MMP19,COL6A6
REAC	ECM proteoglycans	REAC:R-HSA-3000178	2.08584e-11	10.6807	75	38	10	10760	LAMA2,FN1,LAMA1,LAMA5,DSPP,COL6A5,TNN,VCAN,COL6A3,COL6A6
REAC	Collagen degradation	REAC:R-HSA-1442490	2.62238e-10	9.5813	64	38	9	10760	COL7A1,COL23A1,COL19A1,COL6A5,ADAM17,COL6A3,COL26A1,MMP19,COL6A6
REAC	Collagen biosynthesis and modifying enzymes	REAC:R-HSA-1650814	4.04166e-10	9.39344	67	38	9	10760	COL22A1,COL7A1,COL23A1,COL19A1,COL6A5,COL6A3,COL26A1,TLL1,COL6A6
REAC	Collagen chain trimerization	REAC:R-HSA-8948216	6.32306e-10	9.19907	44	38	8	10760	COL22A1,COL7A1,COL23A1,COL19A1,COL6A5,COL6A3,COL26A1,COL6A6
REAC	Integrin cell surface interactions	REAC:R-HSA-216083	3.3384e-09	8.47646	84	38	9	10760	COL7A1,FN1,COL23A1,SPP1,VWF,FBN1,COL6A5,COL6A3,COL6A6
REAC	Collagen formation	REAC:R-HSA-1474290	5.69416e-09	8.24457	89	38	9	10760	COL22A1,COL7A1,COL23A1,COL19A1,COL6A5,COL6A3,COL26A1,TLL1,COL6A6
REAC	Laminin interactions	REAC:R-HSA-3000157	1.98135e-05	4.70304	30	38	5	10760	LAMA2,COL7A1,LAMA1,LAMA5,NID2
REAC	Molecules associated with elastic fibres	REAC:R-HSA-2129379	5.95289e-05	4.22527	37	38	5	10760	FN1,FBN3,FBN1,MFAP4,FBLN2
REAC	Elastic fibre formation	REAC:R-HSA-1566948	0.000145678	3.83661	44	38	5	10760	FN1,FBN3,FBN1,MFAP4,FBLN2
REAC	Assembly of collagen fibrils and other multimeric structures	REAC:R-HSA-2022090	0.000703198	3.15292	60	38	5	10760	COL7A1,COL6A5,COL6A3,TLL1,COL6A6
REAC	MET activates PTK2 signaling	REAC:R-HSA-8874081	0.00120323	2.91965	30	38	4	10760	LAMA2,FN1,LAMA1,LAMA5
REAC	Regulation of Insulin-like Growth Factor (IGF) transport and uptake by Insulin-like Growth Factor Binding Proteins (IGFBPs)	REAC:R-HSA-381426	0.00150183	2.82338	124	38	6	10760	CHRDL1,PAPPA,FN1,SPP1,FBN1,VCAN
REAC	MET promotes cell motility	REAC:R-HSA-8875878	0.0039123	2.40757	40	38	4	10760	LAMA2,FN1,LAMA1,LAMA5
REAC	Post-translational protein phosphorylation	REAC:R-HSA-8957275	0.0121355	1.91594	107	38	5	10760	CHRDL1,FN1,SPP1,FBN1,VCAN
REAC	Signaling by PDGF	REAC:R-HSA-186797	0.0130674	1.88381	54	38	4	10760	SPP1,COL6A5,COL6A3,COL6A6
REAC	Signaling by Receptor Tyrosine Kinases	REAC:R-HSA-9006934	0.0132105	1.87908	487	38	9	10760	LAMA2,FN1,SPP1,LAMA1,LAMA5,COL6A5,ADAM17,COL6A3,COL6A6
REAC	Non-integrin membrane-ECM interactions	REAC:R-HSA-3000171	0.0173543	1.76059	58	38	4	10760	LAMA2,FN1,LAMA1,LAMA5
REAC	Diseases of glycosylation	REAC:R-HSA-3781865	0.0437405	1.35912	140	38	5	10760	MUC16,ADAMTS16,MUC5B,VCAN,PRELP
WP	PI3K-Akt signaling pathway	WP:WP4172	8.59524e-06	5.06574	345	26	10	7806	LAMA2,FN1,SPP1,VWF,LAMA1,LAMA5,COL6A5,TNN,COL6A3,COL6A6
WP	Focal adhesion	WP:WP306	0.000357912	3.44622	201	26	7	7806	LAMA2,FN1,SPP1,VWF,LAMA1,LAMA5,TNN
WP	Focal adhesion: PI3K-Akt-mTOR-signaling pathway	WP:WP3932	0.00595953	2.22479	309	26	7	7806	LAMA2,FN1,SPP1,VWF,LAMA1,LAMA5,TNN
WP	Alpha 6 beta 4 signaling pathway	WP:WP244	0.0243987	1.61263	35	26	3	7806	LAMA2,LAMA1,LAMA5
WP	Small cell lung cancer	WP:WP4658	0.0344509	1.4628	98	26	4	7806	LAMA2,FN1,LAMA1,LAMA5
HPA	skin 1; extracellular matrix[≥Low]	HPA:0461431	0.000199782	3.69944	60	34	5	10976	COL7A1,FN1,FBN1,FBLN2,COL6A3
HPA	skin 2; extracellular matrix[≥Low]	HPA:0471431	0.000374641	3.42639	68	34	5	10976	COL7A1,FN1,FBN1,FBLN2,COL6A3
HPA	skin 1; extracellular matrix[≥Medium]	HPA:0461432	0.00266913	2.57363	48	34	4	10976	COL7A1,FN1,FBN1,FBLN2
HPA	skin 2; extracellular matrix[≥Medium]	HPA:0471432	0.00340555	2.46781	51	34	4	10976	COL7A1,FN1,FBN1,FBLN2
HPA	skin 2; extracellular matrix[High]	HPA:0471433	0.0166111	1.7796	28	34	3	10976	FN1,FBN1,FBLN2
CORUM	ELN-FBLN2-FBN1 complex	CORUM:6913	0.00420077	2.37667	3	10	2	3627	FBN1,FBLN2
Link to functional enrichment analysis results:
https://biit.cs.ut.ee/gplink/l/3FW1ypqhSC

## Sheet: C. FP Genes with > 2 mutations
Gen	# mutations	source	term_name	term_id	adjusted_p_value	negative_log10_of_adjusted_p_value
MUC16	6	GO:BP	cell adhesion	GO:0007155	0.0102715	1.98837
		GO:BP	biological adhesion	GO:0022610	0.0110041	1.95845
		GO:CC	extracellular region	GO:0005576	5.32415e-21	20.2737
		GO:CC	extracellular space	GO:0005615	7.74849e-12	11.1108
		GO:CC	cell periphery	GO:0071944	4.49373e-09	8.34739
		GO:CC	extracellular vesicle	GO:1903561	0.000429799	3.36673
		GO:CC	extracellular membrane-bounded organelle	GO:0065010	0.000433004	3.36351
		GO:CC	extracellular organelle	GO:0043230	0.000433004	3.36351
		GO:CC	extracellular exosome	GO:0070062	0.00162617	2.78883
		GO:CC	vesicle	GO:0031982	0.0228676
		REAC	Diseases of glycosylation	REAC:R-HSA-3781865	0.0437405	1.35912
FREM2	4	GO:BP	anatomical structure development	GO:0048856	0.00265351	2.57618
		GO:BP	multicellular organism development	GO:0007275	0.00786611	2.10424
		GO:BP	system development	GO:0048731	0.00915754	2.03822
		GO:BP	cell adhesion	GO:0007155	0.0102715	1.98837
		GO:BP	biological adhesion	GO:0022610	0.0110041	1.95845
		GO:BP	developmental process	GO:0032502	0.0242113	1.61598
		GO:CC	extracellular region	GO:0005576	5.32415e-21	20.2737
		GO:CC	extracellular space	GO:0005615	7.74849e-12	11.1108
		GO:CC	extracellular vesicle	GO:1903561	0.000429799	3.36673
		GO:CC	extracellular membrane-bounded organelle	GO:0065010	0.000433004	3.36351
		GO:CC	extracellular organelle	GO:0043230	0.000433004	3.36351
		GO:CC	extracellular exosome	GO:0070062	0.00162617	2.78883
		GO:CC	vesicle	GO:0031982	0.0228676	1.64078
		KEGG	ECM-receptor interaction	KEGG:04512	7.63694e-16	15.1171
COL22A1	3	GO:MF	extracellular matrix structural constituent	GO:0005201	6.00917e-31	30.2212
		GO:MF	structural molecule activity	GO:0005198	7.85906e-20	19.1046
		GO:BP	external encapsulating structure organization	GO:0045229	1.37575e-10	9.86146
		GO:BP	extracellular matrix organization	GO:0030198	3.14396e-09	8.50252
		GO:BP	extracellular structure organization	GO:0043062	3.31579e-09	8.47941
		GO:BP	anatomical structure development	GO:0048856	0.00265351	2.57618
		GO:BP	multicellular organism development	GO:0007275	0.00786611	2.10424
		GO:BP	system development	GO:0048731	0.00915754	2.03822
		GO:BP	tissue development	GO:0009888	0.0121316	1.91608
		GO:BP	developmental process	GO:0032502	0.0242113	1.61598
		GO:CC	external encapsulating structure	GO:0030312	1.74943e-43	42.7571
		GO:CC	extracellular matrix	GO:0031012	1.74943e-43	42.7571
		GO:CC	extracellular region	GO:0005576	5.32415e-21	20.2737
		GO:CC	extracellular space	GO:0005615	7.74849e-12	11.1108
		GO:CC	cell periphery	GO:0071944	4.49373e-09	8.34739
		GO:CC	endoplasmic reticulum lumen	GO:0005788	1.14808e-08	7.94003
		KEGG	Protein digestion and absorption	KEGG:04974	4.61966e-08	7.33539
		REAC	Extracellular matrix organization	REAC:R-HSA-1474244	7.61024e-30	29.1186
		REAC	Collagen biosynthesis and modifying enzymes	REAC:R-HSA-1650814	4.04166e-10	9.39344
		REAC	Collagen chain trimerization	REAC:R-HSA-8948216	6.32306e-10	9.19907
		REAC	Collagen formation	REAC:R-HSA-1474290	5.69416e-09	8.24457
LAMA5	3	GO:MF	extracellular matrix structural constituent	GO:0005201	6.00917e-31	30.2212
		GO:MF	structural molecule activity	GO:0005198	7.85906e-20	19.1046
		GO:MF	integrin binding	GO:0005178	1.53864e-06	5.81286
		GO:MF	protein-containing complex binding	GO:0044877	0.0405611	1.39189
		GO:BP	anatomical structure development	GO:0048856	0.00265351	2.57618
		GO:BP	multicellular organism development	GO:0007275	0.00786611	2.10424
		GO:BP	system development	GO:0048731	0.00915754	2.03822
		GO:BP	cell adhesion	GO:0007155	0.0102715	1.98837
		GO:BP	biological adhesion	GO:0022610	0.0110041	1.95845
		GO:BP	tissue development	GO:0009888	0.0121316	1.91608
		GO:BP	developmental process	GO:0032502	0.0242113	1.61598
		GO:CC	external encapsulating structure	GO:0030312	1.74943e-43	42.7571
		GO:CC	extracellular matrix	GO:0031012	1.74943e-43	42.7571
		GO:CC	collagen-containing extracellular matrix	GO:0062023	3.77696e-34	33.4229
		GO:CC	extracellular region	GO:0005576	5.32415e-21	20.2737
		GO:CC	extracellular space	GO:0005615	7.74849e-12	11.1108
		GO:CC	cell periphery	GO:0071944	4.49373e-09	8.34739
		GO:CC	basement membrane	GO:0005604	2.09335e-07	6.67916
		GO:CC	extracellular vesicle	GO:1903561	0.000429799	3.36673
		GO:CC	extracellular membrane-bounded organelle	GO:0065010	0.000433004	3.36351
		GO:CC	extracellular organelle	GO:0043230	0.000433004	3.36351
		GO:CC	extracellular exosome	GO:0070062	0.00162617	2.78883
		GO:CC	vesicle	GO:0031982	0.0228676	1.64078
		KEGG	ECM-receptor interaction	KEGG:04512	7.63694e-16	15.1171
		KEGG	Focal adhesion	KEGG:04510	1.77833e-08	7.74999
		KEGG	Human papillomavirus infection	KEGG:05165	2.35248e-06	5.62847
		KEGG	PI3K-Akt signaling pathway	KEGG:04151	4.3329e-06	5.36322
		KEGG	Small cell lung cancer	KEGG:05222	0.0126844	1.89673
		KEGG	Amoebiasis	KEGG:05146	0.0181713	1.74061
		REAC	Extracellular matrix organization	REAC:R-HSA-1474244	7.61024e-30	29.1186
		REAC	Degradation of the extracellular matrix	REAC:R-HSA-1474228	1.73609e-18	17.7604
		REAC	ECM proteoglycans	REAC:R-HSA-3000178	2.08584e-11	10.6807
		REAC	Laminin interactions	REAC:R-HSA-3000157	1.98135e-05	4.70304
		REAC	MET activates PTK2 signaling	REAC:R-HSA-8874081	0.00120323	2.91965
		REAC	MET promotes cell motility	REAC:R-HSA-8875878	0.0039123	2.40757
		REAC	Signaling by Receptor Tyrosine Kinases	REAC:R-HSA-9006934	0.0132105	1.87908
		REAC	Non-integrin membrane-ECM interactions	REAC:R-HSA-3000171	0.0173543	1.76059
		WP	Focal adhesion: PI3K-Akt-mTOR-signaling pathway	WP:WP3932	0.00595953	2.22479

## Sheet: D. 7 genes HSD vs hEDS JHS
Names	total	elements
HSD hEDS/JHS	7	LIMCH1
		ACSL5
		FLG
		DSP
		EDIL3
		PRUNE2
		ZFPM2
HSD	1155	ZNF717
		FCGBP
		RANBP2
		MUC16
		PABPC3
		PEX26
		MUC3A
		MYH7B
		RHBG
		ANKRD36C
		CCDC168
		CCDC180
		DDX31
		DNHD1
		FREM2
		MRC2
		MYO1C
		NEB
		PPP3R2
		PRR12
		RTL1
		ACTN3
		ADCY7
		AFF1
		AHNAK2
		ATXN2L
		BPIFB3
		CD248
		COL22A1
		CROCC2
		CRYBB3
		DIDO1
		DNAH3
		FOXO3
		HAPLN3
		IGF2R
		LAMA5
		MGAT5B
		MUC17
		NKAPD1
		NLRP5
		PDIA2
		PKD1L2
		PKHD1L1
		PLEKHA7
		PMFBP1
		POU4F2
		PRAMEF12
		TENM4
		TTN
		USH2A
		ZFYVE26
		ZNF732
		ABCA13
		ABCB6
		ABCC10
		ABCG5
		ADAM22
		AKAP9
		ALPK1
		ANK3
		ANKRD10
		ARHGEF18
		ARSJ
		ATM
		C1orf158
		C2CD3
		CACNB2
		CAPN10
		CCDC33
		CCT8
		CDH9
		CEBPZ
		CENPB
		CENPJ
		CENPS
		CHD6
		CLNK
		CLSTN3
		COG5
		CRTC3
		CTBS
		CUL9
		CYLC2
		DDX20
		DEFB132
		DLG1
		DMGDH
		DMXL2
		DNA2
		DNAH14
		DNAH5
		DST
		DUSP16
		E2F7
		ECE2
		EFCAB5
		EFCAB6
		EFHC2
		ERICH6B
		ESCO2
		FAM71E2
		FASTKD2
		FBLN2
		FBP2
		FBXO44
		FER1L6
		FLNB
		FMC1-LUC7L2
		FMO5
		GARNL3
		GASK1A
		GEN1
		GIMAP6
		GJD4
		GOLGA4
		HCN4
		HMCN1
		HMCN2
		HPS4
		ITGA7
		ITIH5
		ITPR2
		KCNH8
		KRT10
		KRT78
		LIPG
		LIPN
		LOC389602
		LPA
		LRGUK
		LRP1B
		LRRC75B
		LTK
		MBTPS1
		MDH1B
		MEGF6
		MEGF8
		MIA3
		MICU3
		MIEF1
		MIS18BP1
		MISP
		MMP19
		MR1
		MROH7
		MRPS7
		NCOR1
		NELL1
		NHLRC2
		NID2
		NLRP11
		NLRP14
		NOS1
		NPC1
		NUDT14
		NUMA1
		NUP98
		OBSCN
		ODF2L
		OMA1
		OR2D2
		OR2S2
		OR3A2
		OR51M1
		OR52B2
		OR5B12
		OR5D13
		OSMR
		PABPN1L
		PAPLN
		PAPPA
		PARD3B
		PARPBP
		PASK
		PCARE
		PDCD11
		PEAK3
		PEG3
		PHF3
		PIGY
		PIP5K1C
		PJA1
		PLEC
		PLEKHH3
		PNMT
		POLDIP3
		PPEF2
		PRAMEF17
		PRAMEF2
		PRF1
		PROSER2
		PRPS1L1
		PRR26
		PRSS8
		PSCA
		PSMD6
		PTPN12
		PWP1
		RAI2
		RASIP1
		RBBP8NL
		RETREG1
		RFNG
		RIC8B
		SCGN
		SCYL1
		SERPINB12
		SEZ6
		SIRT3
		SLC13A2
		SLC25A45
		SLC27A6
		SLC2A6
		SLC2A9
		SLFN14
		SNRNP200
		SPHKAP
		SPINT1
		SPTY2D1
		SSC4D
		ST7
		STARD5
		SYNM
		SYTL3
		TACC2
		TBC1D9B
		TBX10
		TEX26
		TF
		TMCC2
		TMEM59L
		TMPRSS9
		TOP3A
		TRHDE
		TRIM51
		TTC27
		TTLL11
		TTLL2
		UBN2
		ULK4
		UNC93B1
		USHBP1
		USP42
		USP53
		VPS13B
		WAPL
		WDR64
		WDR90
		XYLB
		YTHDF1
		ZC3H10
		ZDBF2
		ZFHX3
		ZGRF1
		ZNF469
		ZNF518A
		ZNF69
		ZSCAN5C
		A1CF
		AANAT
		AATK
		ABCA1
		ABCA10
		ABCA5
		ABCB11
		ACCSL
		ACOXL
		ACP6
		ADAM17
		ADAMTS16
		ADAMTS2
		ADAMTS6
		ADAMTS8
		ADCY4
		ADCY6
		ADGRF2
		ADGRF4
		ADGRG5
		ADGRV1
		AFTPH
		AGAP2
		AGAP6
		AGBL4
		AGT
		AKAP11
		AKAP13
		AKAP17A
		ALAS2
		ALDH1L1
		ALDH2
		ALDH3A1
		AMN
		ANK2
		ANKIB1
		ANKMY1
		ANKRD30B
		ANO2
		ANO6
		ANO8
		ANXA11
		ANXA4
		ANXA5
		AP3B1
		AP4B1
		AP4E1
		APBB1
		APLP1
		APLP2
		APOB
		APOBEC3F
		ARAP3
		ARFGAP3
		ARFGEF3
		ARHGAP25
		ARHGEF10L
		ARHGEF28
		ARHGEF39
		ARL10
		ARMC6
		ART5
		ASF1B
		ASIC4
		ASMTL
		ASNS
		ATF7IP
		ATG2B
		ATP13A3
		ATP4B
		ATP5MF-PTCD1
		ATP6V0A1
		ATP8B4
		ATXN7L1
		AVPR1A
		B3GNT6
		B4GALNT2
		BAIAP3
		BCAR3
		BDKRB1
		BLK
		BLNK
		BOK
		BORCS8-MEF2B
		BPIFB1
		BPTF
		BRAT1
		BRSK1
		BSG
		BTN2A1
		BTNL9
		C10orf105
		C10orf62
		C11orf16
		C12orf43
		C12orf56
		C16orf54
		C16orf74
		C16orf96
		C17orf53
		C1QTNF1
		C1orf35
		C1orf94
		C2CD5
		C2orf16
		C2orf66
		C3AR1
		C6orf132
		CABIN1
		CACHD1
		CACNA1E
		CACNA1H
		CACNA1I
		CADPS
		CAGE1
		CAMTA1
		CAPN2
		CAPNS1
		CARD6
		CARMIL2
		CARNS1
		CASC3
		CATSPER3
		CATSPERG
		CC2D1B
		CCDC114
		CCDC155
		CCDC40
		CCDC54
		CCDC57
		CCDC68
		CCDC88C
		CCNF
		CCR9
		CCSER1
		CCT3
		CD207
		CD276
		CD4
		CDC42BPG
		CDC42EP1
		CDCA3
		CDH13
		CDH20
		CDH4
		CDHR4
		CDK13
		CEMIP
		CENPX
		CEP290
		CEP95
		CERS3
		CERT1
		CFAP221
		CFAP46
		CFAP47
		CHD7
		CHD8
		CHL1
		CHP2
		CHRDL1
		CKAP4
		CLBA1
		CLCN1
		CLEC18A
		CMTM6
		CNST
		CNTN5
		CNTNAP5
		COASY
		COL19A1
		COL23A1
		COL26A1
		COL6A3
		COL6A5
		COL6A6
		COL7A1
		COLGALT1
		COQ8B
		CORO1B
		CPEB2
		CPNE5
		CPT1B
		CPZ
		CREM
		CROT
		CRX
		CSMD2
		CTCFL
		CTXN2
		CUL4A
		CWH43
		CYP11B1
		CYP4F8
		CYP4V2
		CYP4Z1
		DCAF11
		DCDC2C
		DCHS1
		DCHS2
		DCLRE1A
		DCTPP1
		DDX51
		DDX58
		DENND1A
		DEPP1
		DGUOK
		DHODH
		DHRS4
		DHX57
		DMRTA1
		DMTF1
		DNAAF1
		DNAH1
		DNAH11
		DNAJC1
		DNAJC13
		DNMBP
		DOC2A
		DOCK2
		DOCK5
		DOP1B
		DPEP3
		DPP9
		DRC1
		DSPP
		ECEL1
		EDA
		EFHD2
		EIF4E1B
		EIF4G3
		ELAC2
		ELOVL4
		ELP4
		EME1
		EME2
		EN2
		EPAS1
		EPHA8
		EPN1
		EPOR
		EPX
		ERAP2
		ERICH3
		ERMAP
		ERN1
		ESF1
		ESX1
		ESYT3
		ETAA1
		ETV7
		EVPL
		EXD3
		EXO1
		EXOC2
		F2RL2
		FAAP100
		FAAP20
		FAM13A
		FAM149B1
		FAM20A
		FAM214B
		FAM221A
		FAM47B
		FAM71B
		FAM71C
		FAM83G
		FAM86C1
		FAM90A1
		FANCI
		FANCM
		FARSB
		FAT3
		FAT4
		FBN1
		FBN3
		FBXO40
		FBXW10
		FBXW7
		FBXW8
		FCAMR
		FCRL5
		FDXACB1
		FGD5
		FGFR3
		FKBP4
		FKBP8
		FN1
		FPGT-TNNI3K
		FREM1
		FREM3
		FRMD1
		FRMD8
		FRS3
		FRY
		FRYL
		FSCB
		FUT5
		GABRP
		GAPVD1
		GBE1
		GBGT1
		GCA
		GCFC2
		GCNT2
		GCNT4
		GEMIN5
		GFY
		GGT6
		GIN1
		GIPC1
		GJD3
		GLDC
		GLIS1
		GLIS3
		GNAT3
		GOLGA6L7
		GOLGA8H
		GOLT1A
		GORASP1
		GPALPP1
		GPR108
		GPRIN1
		GRIN2C
		GYG1
		HDAC6
		HEATR5B
		HELQ
		HELZ2
		HEXD
		HGFAC
		HHLA2
		HIGD1C
		HIVEP1
		HIVEP3
		HK2
		HLTF
		HMGCLL1
		HOXD10
		HOXD9
		HPS6
		HRNR
		HSD17B14
		HSPA12B
		HYDIN
		IFI16
		IFIH1
		IFIT2
		IFIT3
		IFNL3
		IGFN1
		IGSF22
		IL12B
		IL13RA2
		IL1A
		IL25
		IL6ST
		INPP5F
		INTS8
		IRS2
		ITGA1
		ITGAE
		ITGB5
		JADE1
		JMJD8
		JPH3
		KALRN
		KCNA7
		KCNJ15
		KDM5A
		KDM5B
		KIAA0556
		KIAA0753
		KIAA1211
		KIAA1257
		KIAA1549L
		KIAA1755
		KIAA2012
		KIF11
		KIF17
		KIF18B
		KIF2B
		KIF9
		KLHDC4
		KLHL9
		KNCN
		KPNA3
		KRT18
		KRT2
		KRT27
		KRT32
		KRT75
		KRT76
		KRT82
		KRTAP10-9
		KRTAP13-4
		KRTAP4-6
		KRTAP9-1
		L1TD1
		LAMA1
		LAMA2
		LAPTM5
		LARP6
		LAX1
		LBP
		LDHAL6B
		LDHD
		LDLRAD3
		LEMD1
		LGALS8
		LGI2
		LGR5
		LIFR
		LINGO4
		LIPI
		LLGL1
		LMTK3
		LNP1
		LNX2
		LOC100287036
		LONP1
		LPAR6
		LRP2
		LRR1
		LRRC19
		LRRC32
		LRRC43
		LURAP1L
		MAATS1
		MAB21L4
		MAF
		MAGEB16
		MAGEF1
		MAGI1
		MAML2
		MAN2B2
		MAN2C1
		MAP3K14
		MAP7D3
		MCAM
		MCAT
		MCM10
		MCM2
		MCM3AP
		MECOM
		MERTK
		METTL14
		METTL17
		MFAP4
		MGAM
		MIB2
		MICAL2
		MICALCL
		MICALL2
		MINDY4
		MN1
		MON2
		MPO
		MRE11
		MRFAP1L1
		MRPL10
		MRPL3
		MRTFB
		MSR1
		MT1HL1
		MTNR1A
		MTUS1
		MTUS2
		MUC5B
		MXRA5
		MYBPC2
		MYH1
		MYH15
		MYH4
		MYH6
		MYO15B
		MYO18B
		MYO1A
		MYO1F
		MYO3A
		MYOF
		N4BP3
		NAALADL1
		NBEAL1
		NBL1
		NCAPD3
		NCOA6
		NDUFB7
		NECTIN1
		NECTIN2
		NEURL4
		NEUROG2
		NFIL3
		NGLY1
		NINL
		NLRC5
		NMBR
		NMRK1
		NMRK2
		NOM1
		NOP9
		NOTCH3
		NOX5
		NPC1L1
		NPPC
		NR1I3
		NSMCE2
		NT5C1A
		NT5DC3
		NUAK1
		NUP210
		NVL
		NWD1
		NWD2
		NXNL1
		OBSL1
		ODF1
		OGFOD3
		OPHN1
		OPLAH
		OPN1SW
		OR10G7
		OR1J1
		OR4D5
		OR4K17
		OR4Q3
		OR4X2
		OR51A4
		OR52D1
		OR52E4
		OR5H1
		OR7G3
		ORM1
		ORMDL2
		OTOF
		OTOGL
		OTOP3
		OXSM
		P2RX4
		P2RX7
		PABPC1L
		PALM2-AKAP2
		PAPSS2
		PARD3
		PARP4
		PAX1
		PAXIP1
		PBX4
		PCCA
		PCDH18
		PCDH7
		PCDHA3
		PCDHB4
		PCDHB7
		PCDHGA10
		PCDHGA7
		PDCD6IP
		PDE1A
		PDE9A
		PDGFC
		PDPR
		PDZD3
		PDZRN4
		PEPD
		PER2
		PFDN5
		PGLS
		PHACTR4
		PIGL
		PIK3C2B
		PIKFYVE
		PIM3
		PITPNM1
		PKDREJ
		PKHD1
		PKP3
		PKP4
		PLA2G4A
		PLCB2
		PLEK
		PLEKHA6
		PLEKHG3
		PLEKHH2
		PLXDC2
		PLXNA2
		PNPLA7
		PODNL1
		POLA1
		POLD1
		POLRMT
		POMC
		PPM1J
		PPM1N
		PPP6R3
		PRAMEF20
		PRDM1
		PRELP
		PRKCZ
		PROS1
		PROSER3
		PROX2
		PRPSAP2
		PRRC1
		PRSS54
		PRTG
		PSEN2
		PSMB11
		PSME4
		PSPH
		PSRC1
		PTCHD4
		PTGR1
		PTPDC1
		PTPN14
		PTPRF
		RAB37
		RAB3GAP1
		RAD51C
		RADIL
		RALGAPA1
		RANGAP1
		RAPGEF1
		RASSF4
		RASSF6
		RBM14
		RCC1L
		RECQL
		REXO4
		RFX3
		RFX5
		RGL3
		RGPD3
		RHBDL2
		RIF1
		RIOX2
		RNASET2
		RNF217
		RNF31
		RNF43
		RNPEPL1
		ROBO1
		RP1L1
		RPE
		RPGR
		RPL3L
		RPN1
		RPS6KA1
		RPS6KL1
		RPUSD4
		RSL1D1
		RUNDC1
		RUNDC3B
		RWDD3
		RYR1
		S100A6
		SASH1
		SBSN
		SCARA3
		SCIN
		SCLT1
		SCN10A
		SCNM1
		SCUBE1
		SCYL2
		SDC1
		SDC3
		SDK1
		SDR42E1
		SEC16A
		SEC31B
		SEL1L2
		SENP7
		SEPTIN4
		SERTAD2
		SETD4
		SETMAR
		SF3B2
		SFMBT2
		SGPP2
		SH2B3
		SH3GL2
		SHCBP1
		SHPK
		SIGLEC1
		SIPA1
		SIRT1
		SIT1
		SLC12A9
		SLC18B1
		SLC22A1
		SLC22A16
		SLC22A31
		SLC26A6
		SLC29A1
		SLC35C1
		SLC36A2
		SLC38A10
		SLC38A4
		SLC49A3
		SLC5A4
		SLC6A11
		SLC6A12
		SLC6A17
		SLC7A11
		SLC7A14
		SLC7A4
		SLC9A1
		SLIT3
		SMAD7
		SMPD4
		SNAP91
		SNX33
		SNX8
		SORT1
		SOWAHA
		SOX17
		SOX8
		SPAG5
		SPATA31E1
		SPATA5L1
		SPEM2
		SPESP1
		SPG11
		SPHK2
		SPP1
		SPRY2
		SPTAN1
		SPZ1
		SRGAP2
		SRRM2
		SSC5D
		STK17A
		STON1
		STON1-GTF2A1L
		SVEP1
		SVOPL
		SWSAP1
		SYN1
		SYNE1
		SYNE2
		SYTL2
		TAF1A
		TAF1L
		TAF4
		TAGAP
		TAS2R3
		TBC1D16
		TCEA2
		TCF25
		TCF3
		TCOF1
		TCP10L2
		TDRD6
		TECRL
		TEDC2
		TEKT5
		TEP1
		TESPA1
		TET2
		TET3
		TEX13A
		TFE3
		TFIP11
		TGS1
		THBS4
		TIAF1
		TLL1
		TLN2
		TLR7
		TM4SF19
		TMC6
		TMED6
		TMEM14B
		TMEM181
		TMEM184A
		TMEM200C
		TMEM225
		TMEM25
		TMEM266
		TMEM51
		TMEM8A
		TMIE
		TMOD4
		TMPRSS15
		TMPRSS6
		TNFAIP2
		TNFRSF8
		TNN
		TNRC18
		TNS1
		TOGARAM2
		TOR4A
		TPGS1
		TPSD1
		TRADD
		TRAF3IP2
		TRAIP
		TRAP1
		TREM2
		TRIM35
		TRIM59
		TRIM66
		TRMT44
		TRPC3
		TRPM2
		TRPM4
		TSC22D4
		TSPYL4
		TSR1
		TTC21A
		TTF1
		TUBB8B
		TUBGCP2
		TUBGCP6
		TUT4
		TVP23C
		TXK
		TXNDC5
		TYMSOS
		TYR
		UGT2A1
		UGT2B11
		UNKL
		USH1C
		USP17L1
		USP17L8
		USP19
		USP6
		UTP20
		UTRN
		VCAN
		VPS13C
		VPS37A
		VTI1B
		VWA5B1
		VWDE
		VWF
		WASHC5
		WDFY4
		WDR11
		WDR34
		WDR44
		WDR60
		WDR78
		WDR86
		WDR87
		WDR97
		WIPF3
		WNK4
		WWC3
		XRN1
		YTHDC2
		ZBP1
		ZBTB10
		ZBTB47
		ZC3H3
		ZCCHC2
		ZCWPW1
		ZDHHC12
		ZDHHC15
		ZFHX2
		ZIK1
		ZMIZ2
		ZMYM6
		ZNF106
		ZNF112
		ZNF121
		ZNF140
		ZNF184
		ZNF211
		ZNF217
		ZNF233
		ZNF256
		ZNF274
		ZNF281
		ZNF302
		ZNF333
		ZNF419
		ZNF423
		ZNF440
		ZNF444
		ZNF516
		ZNF526
		ZNF530
		ZNF592
		ZNF596
		ZNF600
		ZNF611
		ZNF653
		ZNF679
		ZNF724
		ZNF778
		ZNF805
		ZNF875
		ZXDA
		ZZEF1
hEDS/JHS	125	ID1
		OPCML
		MET
		SELENBP1
		FNDC1
		GSTM5
		CDH2
		GSAP
		AKR1C3
		SLC8A1
		ENPP1
		KCNQ5
		INHBA
		SULF1
		ENPP2
		DACT1
		FRAS1
		ADGRL4
		MYLK
		CLIC2
		PTPRB
		ID3
		NPR3
		CFD
		PCDHB8
		MALL
		PCBP3
		ITGA2
		ELN
		COLEC12
		MFAP3L
		AQP9
		MMP16
		P4HA3
		SLCO2A1
		LPXN
		TGM2
		PPARG
		LRRN3
		CDH10
		ARHGDIB
		LHX9
		SERPINE1
		GEM
		PLPP4
		PCDHB16
		ADH1C
		PRICKLE1
		PSG4
		DKK1
		STEAP4
		PARP8
		SYT14
		IGSF10
		KCND3
		KRT7
		MIR221
		ADH1B
		PTGS1
		SERPINB2
		IL7R
		NR4A2
		PDE5A
		FAM49A
		ITGA4
		ARHGAP42
		ABCA9
		PDGFD
		NR4A1
		ASPA
		OXTR
		CLDN11
		PAPPA2
		ANKRD1
		MIR99AHG
		SLC40A1
		MIR21
		CDH8
		SFRP2
		PPARGC1A
		ABCA6
		NRG1
		PCDHB15
		SECTM1
		SLC9A9
		ADAM28
		UTS2B
		MIR503
		GSTM1
		GPC4
		TFAP2A
		IGF2BP1
		CES1P1
		CLEC2B
		MIR24-2
		PDE1C
		GREB1L
		RHOJ
		EMB
		RDH10
		XPNPEP2
		EDN1
		PI16
		EMCN
		MYBL1
		GULP1
		TLR3
		CHRM2
		FAIM2
		LRRC15
		GUCY1B1
		VAT1L
		IFI44L
		PIEZO2
		CXCL12
		CES1
		CD24
		SPON2
		TBX5
		GRPR
		APOD
		PLXNC1
		VIT
		CPNE8
		SNORA38B

## Sheet: E. 5 genes HSD vs Proteome
Names	total	elements
HSD hEDS_proteome	5	MYO1C
		TXNDC5
		KRT10
		PEPD
		CKAP4
HSD	1157	C11orf16
		ARHGEF10L
		GOLGA6L7
		DLG1
		TFIP11
		GOLT1A
		UTP20
		HIVEP1
		SLFN14
		TACC2
		NMBR
		TVP23C
		ACTN3
		ELP4
		PBX4
		PRTG
		OR2S2
		MICU3
		DCHS2
		TRAF3IP2
		CHRDL1
		CHD8
		ATP5MF-PTCD1
		ADCY7
		LAMA2
		SSC4D
		MRPL10
		DNAH14
		AFF1
		SLC6A11
		GJD3
		COL22A1
		MAATS1
		ATXN7L1
		TBX10
		KRT82
		BTN2A1
		ITIH5
		POU4F2
		NBEAL1
		RFX5
		PLCB2
		TCF25
		RECQL
		HLTF
		FAT4
		NWD1
		TMOD4
		SYNE2
		C16orf54
		AATK
		TOP3A
		SPATA5L1
		KLHDC4
		LDHD
		CD4
		ESX1
		DSP
		DOCK2
		NSMCE2
		DOP1B
		TET3
		FAM20A
		NINL
		PIKFYVE
		LONP1
		FBXW8
		PTPDC1
		CYLC2
		PCARE
		PPM1J
		SNX33
		FRY
		PLEK
		CDH13
		TMEM184A
		WDR34
		FBP2
		LAX1
		ATG2B
		BTNL9
		RAB3GAP1
		PRSS54
		SMPD4
		GEN1
		NOM1
		FARSB
		PTPN12
		RTL1
		ERICH6B
		PAPSS2
		EIF4G3
		LIPN
		NOS1
		UTRN
		ODF1
		MAML2
		LRGUK
		AGBL4
		TENM4
		CPNE5
		ZCWPW1
		CCR9
		NMRK1
		HPS6
		DGUOK
		A1CF
		SCYL1
		TMEM266
		NECTIN2
		ZNF274
		KPNA3
		CFAP46
		CARNS1
		ANKRD10
		GASK1A
		LGI2
		STARD5
		PHF3
		PPP3R2
		STK17A
		OR52E4
		GFY
		CACNA1E
		C2CD3
		OR5H1
		MIB2
		PKDREJ
		CCDC57
		YTHDF1
		MUC3A
		CACHD1
		MUC16
		ALDH2
		RAB37
		KRTAP4-6
		ORM1
		ZNF596
		SLC38A10
		SIPA1
		OSMR
		PNMT
		ULK4
		RNF217
		OPHN1
		ZC3H3
		ABCA1
		NOP9
		SORT1
		RIOX2
		RFX3
		MYH6
		SCIN
		PCDHGA7
		ARFGEF3
		KIF11
		PCDH7
		TUBB8B
		CAMTA1
		MAP3K14
		MYO15B
		ATP13A3
		C3AR1
		SPZ1
		DENND1A
		BDKRB1
		SDR42E1
		NAALADL1
		LBP
		CCSER1
		PDZD3
		MBTPS1
		SEC31B
		KIF18B
		OR52D1
		TF
		TSPYL4
		ELAC2
		DNAH11
		ASF1B
		CFAP221
		USP42
		ZSCAN5C
		ADAMTS16
		NLRP5
		SYN1
		CCT8
		APBB1
		EXOC2
		BORCS8-MEF2B
		ZZEF1
		OR10G7
		CHD6
		HMCN1
		ESYT3
		HHLA2
		GBGT1
		RYR1
		SEPTIN4
		PCDH18
		RASIP1
		SENP7
		APOB
		USP19
		KDM5A
		PPEF2
		EPX
		PRAMEF17
		SETMAR
		FAM47B
		MROH7
		SLC38A4
		INTS8
		ITGA1
		CASC3
		ECE2
		FGFR3
		ADGRG5
		AGT
		TMCC2
		SPTAN1
		FSCB
		CATSPERG
		POLDIP3
		MERTK
		COL7A1
		UBN2
		NFIL3
		GRIN2C
		SEZ6
		FCGBP
		CROCC2
		GCA
		ECEL1
		SLC22A16
		MIS18BP1
		PKHD1
		PAPPA
		HPS4
		CYP4F8
		SLC7A14
		TTLL11
		FAM71E2
		DIDO1
		TMPRSS6
		WASHC5
		CENPX
		GPALPP1
		ADAMTS2
		SPRY2
		CCDC155
		MYH1
		FRYL
		CROT
		KIAA1755
		PABPC3
		DNHD1
		FKBP4
		MGAT5B
		TBC1D9B
		SPG11
		PALM2-AKAP2
		AP3B1
		WIPF3
		DNAAF1
		APLP1
		TMEM8A
		STON1
		IFNL3
		DNAH1
		HEATR5B
		LRRC43
		FN1
		ARMC6
		KIAA1549L
		C17orf53
		RBBP8NL
		TAS2R3
		SERTAD2
		LLGL1
		IFIT2
		WAPL
		ZNF778
		NR1I3
		CYP4V2
		FBXO40
		CORO1B
		KLHL9
		SCUBE1
		ZNF805
		JADE1
		TAGAP
		POLA1
		PIGL
		TCEA2
		PAXIP1
		GNAT3
		LIPI
		IFI16
		MAGEB16
		TMEM25
		NUAK1
		TIAF1
		PKD1L2
		PDE9A
		ZNF679
		POLRMT
		RASSF4
		CARD6
		SLC22A1
		MRPS7
		IL13RA2
		VWA5B1
		ZFPM2
		CENPJ
		TNRC18
		AP4B1
		MUC5B
		ZXDA
		SVEP1
		MYOF
		CHL1
		SPATA31E1
		RAPGEF1
		ERMAP
		SLC13A2
		OR1J1
		ATP8B4
		ARL 10.00
		ZNF281
		ZGRF1
		COL23A1
		CRYBB3
		PLEKHG3
		NCAPD3
		IL1A
		CD248
		CACNA1H
		ZNF419
		ANK2
		PLA2G4A
		RIF1
		KRT76
		ZNF516
		SMAD7
		PAX1
		PROSER2
		RPN1
		MPO
		CDC42BPG
		TFE3
		CADPS
		ANO2
		RGL3
		LNP1
		MRFAP1L1
		PROSER3
		BRSK1
		PDPR
		PCDHGA10
		SVOPL
		SLIT3
		RFNG
		RWDD3
		CD207
		LGR5
		KRTAP13-4
		HELZ2
		ZNF875
		ZNF518A
		ETV7
		ARHGEF39
		ZDHHC12
		SCGN
		CPT1B
		DCAF11
		SRGAP2
		CENPS
		PCDHB4
		LRR1
		LRP1B
		ROBO1
		SPP1
		FBN3
		PARPBP
		ARHGAP25
		KALRN
		DPEP3
		PEX26
		NUDT14
		USH2A
		PKP4
		NT5DC3
		SLC7A4
		YTHDC2
		RAD51C
		PLEKHA7
		DMRTA1
		SSC5D
		MEGF8
		MCM10
		EME2
		TPGS1
		KIAA0753
		SOX17
		EFCAB5
		GARNL3
		MRC2
		ZNF217
		TRMT44
		SFMBT2
		VWF
		TTLL2
		PARP4
		FPGT-TNNI3K
		WNK4
		COL19A1
		TRIM35
		EIF4E1B
		FLNB
		WDFY4
		SIGLEC1
		TOGARAM2
		MSR1
		TRPM2
		PDCD6IP
		ATM
		TAF1L
		ODF2L
		DNAJC1
		GCNT2
		LRRC19
		ARHGEF18
		TRAIP
		WDR78
		PRF1
		RUNDC3B
		MCAM
		SLC12A9
		WDR60
		SEL1L2
		DNA2
		CEBPZ
		IRS2
		IGFN1
		PIM3
		OBSCN
		ZBTB47
		PTPN14
		BAIAP3
		DMTF1
		MXRA5
		TNS1
		FCAMR
		CNTN5
		ZFHX2
		FASTKD2
		USP53
		PER2
		RNF43
		FRS3
		TRHDE
		ACSL5
		TMC6
		DMGDH
		TAF4
		PRUNE2
		OTOF
		CTCFL
		SF3B2
		PMFBP1
		SIT 1.00
		BCAR3
		ERICH3
		PROS1
		TMEM225
		PLEKHH2
		LAMA1
		WDR64
		CCDC40
		FAM86C1
		KIF9
		SLC7A11
		ZNF653
		GIMAP6
		S100A6
		TEX26
		CWH43
		MAN2C1
		PSEN2
		ITPR2
		ZNF530
		TRIM51
		PFDN5
		CMTM6
		TNFRSF8
		CERS3
		UNKL
		GGT6
		ARAP3
		OMA1
		ZNF444
		LARP6
		FBN1
		ZNF724
		MCAT
		ALPK1
		MTUS1
		HYDIN
		PEAK3
		TTC27
		AKAP17A
		ZBP1
		RUNDC1
		EPN1
		E2F7
		MAGI1
		MR1
		APOBEC3F
		KRT78
		PRRC1
		LAMA5
		PIP5K1C
		MIEF1
		ZDBF2
		ZNF184
		FREM2
		PSRC1
		MTNR1A
		BLK
		OR2D2
		C16orf96
		FAM149B1
		AGAP2
		CDH20
		ZNF611
		CEP95
		COASY
		NCOA6
		EFHC2
		CPZ
		NEB
		PDE1A
		KIAA0556
		PSME4
		ANXA5
		ELOVL4
		ADAMTS6
		FBXO44
		MEGF6
		CCDC114
		ATF7IP
		CREM
		ZIK1
		UGT2A1
		ADGRF2
		EPOR
		RHBG
		TMPRSS15
		PRDM1
		TRPM4
		FAM13A
		OR51M1
		BSG
		NWD2
		SLC26A6
		NUP210
		FER1L6
		TBC1D16
		CCDC68
		FAAP20
		CC2D1B
		LOC389602
		PRAMEF2
		FKBP8
		KRT2
		HEXD
		HRNR
		FAM71C
		MAGEF1
		C16orf74
		C2CD5
		PODNL1
		ZNF333
		SPESP1
		OPN1SW
		CLNK
		DSPP
		INPP5F
		MTUS2
		BLNK
		PHACTR4
		MGAM
		GAPVD1
		GLIS1
		DOC2A
		OR4X2
		ZNF140
		SGPP2
		ALDH1L1
		KDM5B
		OPLAH
		KIAA2012
		OBSL1
		CFAP47
		SLC27A6
		NECTIN1
		MFAP4
		ERAP2
		EDIL3
		NUP98
		PCDHB7
		PDIA2
		RPE
		SHCBP1
		SEC16A
		SCYL2
		TAF1A
		F2RL2
		TMEM51
		LRRC32
		BPIFB1
		PRKCZ
		WDR11
		HIGD1C
		VWDE
		PLXNA2
		ZDHHC15
		CD276
		SPAG5
		METTL14
		KRT27
		MAB21L4
		OR52B2
		FAM83G
		MN1
		CHP2
		SASH1
		MYH15
		CRX
		PIK3C2B
		KIF2B
		ANKMY1
		RNF31
		ABCA10
		TLN2
		DRC1
		USP6
		MRPL3
		ZNF732
		ZNF717
		TMPRSS9
		CDCA3
		OR5B12
		MYO3A
		NDUFB7
		TEP1
		DCDC2C
		TYMSOS
		MYO1A
		FRMD8
		CEP290
		PRPS1L1
		KCNH8
		CPEB2
		BPTF
		GJD4
		C10orf62
		CHD7
		TXK
		PSMB11
		FRMD1
		DDX31
		NHLRC2
		KRTAP10-9
		PLXDC2
		LOC100287036
		CDH9
		NLRC5
		DMXL2
		OXSM
		TREM2
		C1orf158
		TUT4
		RBM14
		CAPNS1
		SPTY2D1
		FBXW10
		LPA
		NPC1L1
		EFHD2
		PTPRF
		PABPC1L
		BRAT1
		BOK
		C12orf43
		DNMBP
		LIFR
		TESPA1
		THBS4
		CDHR4
		GBE1
		CYP4Z1
		TUBGCP2
		GOLGA8H
		LDHAL6B
		DEFB132
		CDK13
		HOXD10
		CAPN2
		KIF17
		TRIM66
		NELL1
		ANKRD30B
		ANKRD36C
		MINDY4
		SDK1
		CSMD2
		ADAMTS8
		DCLRE1A
		ARHGEF28
		FANCM
		SDC1
		TLR7
		ORMDL2
		AGAP6
		ALDH3A1
		RPL3L
		DHX57
		FREM3
		CLCN1
		ZNF302
		PTGR1
		REXO4
		EDA
		ZNF69
		SLC2A6
		LIMCH1
		VPS37A
		OGFOD3
		GPRIN1
		DCTPP1
		WDR87
		FDXACB1
		ZNF211
		CLSTN3
		KRTAP9-1
		SPEM2
		TMEM181
		LEMD1
		CEMIP
		CTXN2
		ZNF526
		CCDC33
		PSMD6
		ABCC10
		SLC22A31
		KIAA1257
		CAGE1
		TET2
		GLIS3
		ESF1
		HSPA12B
		LIPG
		HK2
		COG5
		MUC17
		MRE11
		AKAP9
		NGLY1
		GABRP
		FBLN2
		SCARA3
		NOX5
		AVPR1A
		MICAL2
		SOX8
		NLRP11
		MICALCL
		SCLT1
		FMO5
		COL6A5
		ASMTL
		FANCI
		NCOR1
		SPINT1
		RAI2
		TTF1
		SYTL2
		APLP2
		ZNF256
		TTC21A
		GCFC2
		SLC9A1
		OR4K17
		SWSAP1
		ZNF423
		PLEC
		IL6ST
		LRP2
		FAM90A1
		CTBS
		CCT3
		ZNF121
		ASNS
		TNN
		CABIN1
		SYNE1
		GIN1
		ATP4B
		RPS6KL1
		DPP9
		PIGY
		WDR44
		EXD3
		PDZRN4
		NID2
		IL25
		MON2
		GLDC
		SH2B3
		NEUROG2
		MCM2
		TMEM200C
		KRT18
		FAM71B
		WWC3
		TGS1
		LDLRAD3
		PTCHD4
		ZBTB10
		PKHD1L1
		ADCY6
		SLC36A2
		OTOP3
		PJA1
		ZFYVE26
		CYP11B1
		NKAPD1
		CATSPER3
		NXNL1
		PWP1
		DST
		FAT3
		CACNB2
		EN2
		NMRK2
		SLC29A1
		LNX2
		NPPC
		FBXW7
		FGD5
		ABCG5
		XRN1
		MT1HL1
		PCDHA3
		EFCAB6
		ETAA1
		TSC22D4
		FCRL5
		PRAMEF20
		ARFGAP3
		WDR97
		C1orf35
		SDC3
		TMEM14B
		PABPN1L
		GCNT4
		OTOGL
		MECOM
		TDRD6
		RHBDL2
		SIRT3
		CCDC180
		ASIC4
		ESCO2
		PCCA
		RIC8B
		CCDC168
		PEG3
		DDX51
		TYR
		TCF3
		ZNF106
		SLC49A3
		DHRS4
		SLC35C1
		CCDC88C
		NEURL4
		HMGCLL1
		VCAN
		NVL
		DOCK5
		CNTNAP5
		FAAP100
		CUL9
		MAN2B2
		SHPK
		PPP6R3
		LPAR6
		PLEKHH3
		PDCD11
		COQ8B
		ACOXL
		PRPSAP2
		CRTC3
		ZCCHC2
		TTN
		AMN
		EME1
		LMTK3
		AKAP13
		USHBP1
		FLG
		KIAA1211
		OR4D5
		LURAP1L
		C6orf132
		TNFAIP2
		NBL1
		USP17L8
		ATP6V0A1
		B3GNT6
		ZNF469
		DNAH3
		MCM3AP
		MYO1F
		RPS6KA1
		HCN4
		CCDC54
		CLEC18A
		TMEM59L
		RNASET2
		SLC6A12
		FAM214B
		ADAM17
		FAM221A
		JMJD8
		OR51A4
		LINGO4
		CENPB
		LAPTM5
		RADIL
		UGT2B11
		EXO1
		P2RX4
		CUL4A
		DDX58
		HAPLN3
		TOR4A
		C12orf56
		MAF
		TEX13A
		ANKIB1
		ADCY4
		ZMIZ2
		ZC3H10
		RPGR
		COL6A3
		CAPN10
		RP1L1
		ABCB6
		OR7G3
		CCNF
		TSR1
		ACP6
		ABCB11
		ZFHX3
		UNC93B1
		PNPLA7
		TMIE
		IFIH1
		TEDC2
		SNX8
		PAPLN
		SOWAHA
		CERT1
		ANO8
		COL26A1
		WDR90
		LRRC75B
		RALGAPA1
		C10orf105
		RPUSD4
		MYH4
		PROX2
		PRR12
		WDR86
		OR4Q3
		MICALL2
		SIRT1
		ANK3
		MIA3
		SPHKAP
		HIVEP3
		TECRL
		SLC25A45
		DCHS1
		MAP7D3
		TUBGCP6
		XYLB
		FUT5
		IGF2R
		RGPD3
		TEKT5
		TLL1
		POLD1
		SBSN
		AFTPH
		PGLS
		COLGALT1
		IL12B
		POMC
		DUSP16
		PRSS8
		TMED6
		NUMA1
		SNRNP200
		ALAS2
		GIPC1
		PKP3
		SH3GL2
		ITGA7
		CLBA1
		LGALS8
		FREM1
		ADAM22
		ZNF592
		C1orf94
		HMCN2
		HOXD9
		ZNF112
		LTK
		EPAS1
		VTI1B
		PRELP
		GYG1
		SCN10A
		TPSD1
		FOXO3
		TRIM59
		ITGAE
		ZNF233
		PRR26
		OR3A2
		L1TD1
		P2RX7
		RSL1D1
		PARD3B
		SLC2A9
		AHNAK2
		PRAMEF12
		CARMIL2
		ABCA5
		CDC42EP1
		KNCN
		ADGRV1
		PSCA
		MMP19
		ST7
		VPS13C
		AKAP11
		EPHA8
		TM4SF19
		ADGRF4
		ANXA4
		RANBP2
		ERN 1.00
		IGSF22
		METTL17
		KCNJ15
		PARD3
		DHODH
		HGFAC
		NOTCH3
		FMC1-LUC7L2
		SYNM
		PPM1N
		HSD17B14
		STON1-GTF2A1L
		MYH7B
		PLEKHA6
		B4GALNT2
		AP4E1
		MYO18B
		SETD4
		CDH4
		ATXN2L
		RCC1L
		SERPINB12
		ZMYM6
		JPH3
		USP17L1
		C2orf16
		RASSF6
		SYTL3
		DEPP1
		SRRM2
		GOLGA4
		SNAP91
		NT5C1A
		AANAT
		GEMIN5
		GORASP1
		ANO6
		DDX20
		EVPL
		BPIFB3
		SCNM1
		PASK
		NPC1
		TCOF1
		COL6A6
		ZNF600
		ITGB5
		USH1C
		MRTFB
		DNAH5
		SLC18B1
		MDH1B
		ARSJ
		ACCSL
		MISP
		TRPC3
		C2orf66
		MYBPC2
		TRAP1
		OR5D13
		CACNA1I
		PDGFC
		ANXA11
		SPHK2
		RETREG1
		ZNF440
		TRADD
		C1QTNF1
		GPR108
		SLC5A4
		NLRP14
		DNAJC13
		KRT75
		SLC6A17
		CNST
		RNPEPL1
		VPS13B
		TCP10L2
		HDAC6
		ART5
		ABCA13
		N4BP3
		RANGAP1
		KRT32
		IFIT3
		PITPNM1
		HELQ
		PSPH
		KCNA7
hEDS_proteome	178	RCN3
		CD44
		ITGA5
		ECHS1
		TKT
		PFKP
		QARS
		RPL10A
		RPS18
		RAB1B
		RAC1
		ANXA1
		RPS5
		RPL7A
		GNAI2
		TGM2
		LAMP1
		CAND1
		PDLIM7
		CLTA
		COL1A1
		PDIA3
		LEPREL2
		RAD23B
		SKP1
		LGALS1
		DSTN
		WDR1
		YWHAE
		RPL12
		CRYAB
		PREP
		YWHAQ
		PARVA
		PSMB6
		PSMD3
		MYH9
		HSD17B4
		LARS
		LDHB
		GNA11
		MAPRE1
		ACTC1
		PRDX1
		FLNC
		CNN3
		PICALM
		RPS13
		GSTP1
		AHNAK
		FHL1
		VILL
		ACO2
		YWHAZ
		ETFA
		CUL4B
		ANXA6
		CSRP1
		COL6A2
		RPL7
		C1QBP
		PGAM1
		SEC13
		PARK7
		CALR
		VIM
		WARS
		HSPA2
		PLIN3
		ACADVL
		MYH10
		RANBP1
		EHD2
		STX7
		SUMF2
		PRDX5
		VDAC1
		MDH2
		RPL6
		ARPC1A
		PLS3
		RPL24
		CALM2
		ATL3
		CLIC1
		NNMT
		RAB11B
		LRRC47
		DNAJB11
		FERMT2
		ANXA2
		AK1
		FH
		TAGLN
		PRKCSH
		KPNA4
		PRDX3
		P4HA2
		IKBIP
		COTL1
		PGRMC1
		ATP5L
		ATP5O
		UGDH
		S100A4
		COPE
		TBCA
		EEF1D
		EIF4A1
		SOD1
		CFL2
		CALU
		CFL1
		AKAP12
		RPL18A
		IAH1
		SCARB2
		BAG2
		ADK
		MYDGF
		HSPE1
		RPL18
		HSP90B1
		PSMB5
		RPS19
		HADHB
		STOML2
		PSMD4
		GDI2
		RPL13
		ACTB
		RPL23
		SBDS
		VCL
		GLS
		SEC11A
		SH3BGRL3
		PDIA6
		TCEB2
		LAMP2
		CAT
		PKM
		ARHGDIA
		TPM2
		USP5
		SRM
		EIF2S2
		USO1
		ATP5C1
		RPS25
		DNM1L
		FKBP9
		EIF3I
		ACTN1
		CLTB
		ANXA7
		DCTN2
		GAPDH
		GPX1
		KPNA6
		PDIA4
		NAGK
		ATP2A2
		CALM1
		HINT1
		NME1
		RPS16
		FLNA
		PEBP1
		EIF3G
		CTTN
		AARS
		MAT2A
		S100A13
		VDAC2
		ACTR2
		CBR1
		H2AFY
